# Supplementary material for: Permeability of dopamine D2 receptor agonist hordenine across the intestinal and blood-brain barrier in vitro
Source: PLoS One. 2022 Jun 16;17(6):e0269486. doi: 10.1371/journal.pone.0269486 (PMC9202863; doi:10.1371/journal.pone.0269486)
Supplement: S1 Dataset — (XLSX) [file pone.0269486.s001.xlsx]

## Sheet: Caco-2 passive transfer
Passive Transfer Hordenine (1 µM apical) Caco-2 model
Hordenine								Hordenine
basolateral compartment								apical compartment
time [h]	Transport 1	Transport 2	Transport 3		mean	standard deviation		time [h]	Transport 1	Transport 2	Transport 3		mean	standard deviation
0.5	0.267729	0.183315	0.0555436		0.202084	0.0995214		48	0.515081	0.298343	0.517147		0.510876	0.0830093
	0.382636	0.0644443	0.241043						0.481577	0.511625	0.587952
	0.188082	0.150003	0.285958						0.594347	0.529075	0.562734
1	0.260677	0.241172	0.0976141		0.241363	0.0804143		42	0.675247	0.642502	0.562734		0.558355	0.062646
	0.327879	0.14825	0.333868						0.471771	0.518411	0.577283
	0.273122	0.169289	0.320393						0.523253	0.496113	0.557885
2.5	0.643977	0.43403	0.344348		0.50073	0.0974126		24	0.560025	0.595968	0.532666		0.509319	0.0545761
	0.56516	0.553251	0.43867						0.430095	0.567854	0.4735
	0.623236	0.50416	0.399743						0.498737	0.443762	0.48126
6.5	0.653656	0.502407	0.492568		0.542327	0.077717		18	0.484028	0.511625	0.460891		0.46806	0.0306754
	0.643977	0.497147	0.51802						0.449707	0.50193	0.469621
	0.648125	0.484874	0.440167						0.471771	0.399167	0.463801
18	0.805759	0.458575	0.458133		0.588895	0.136961		6.5	0.430095	0.486419	0.715014		0.506188	0.0806171
	0.822352	0.451562	0.568924						0.447256	0.503869	0.520057
	0.673015	0.539225	0.522511						0.437449	0.495474	0.520057
24	0.834797	0.398965	0.595873		0.576391	0.13049		2.5	0.677699	0.75399	0.747021		0.703452	0.0455411
	0.673015	0.393705	0.544969						0.645829	0.692914	0.703374
	0.623236	0.497147	0.625816						0.623765	0.725876	0.7606
42	0.531974	0.297276	0.616833		0.497348	0.104452		1	0.827241	0.873234	0.899301		0.82176	0.0475251
	0.594198	0.412991	0.544969						0.780662	0.842211	0.753811
	0.486343	0.386692	0.604856						0.768405	0.8574	0.793578
48	0.544419	0.297276	0.624319		0.492229	0.136638		0.5	0.839499	0.782105	0.825586		0.806428	0.0621042
	0.569308	0.311302	0.636296						0.714471	0.860631	0.746051
	0.43	0.356887	0.660251						0.768405	0.932371	0.788728
Hordenine sulfate								Hordenine sulfate
basolateral compartment								apical compartment
time [h]	Transport 1	Transport 2	Transport 3		mean	standard deviation		time [h]	Transport 1	Transport 2	Transport 3		mean	standard deviation
0.5	0.000519178	0.00291972	0.00241086		0.00224896	0.00134828		48	not detected	0.0690917	0.0683644		0.100418	0.0476006
	0.000675756	0.00291972	0.0046267						0.197254	0.153562	0.0601343
	0.000415343	0.00259053	0.00316281						0.1038	0.0984507	0.052688
1	0.000415343	0.00259105	0.000419009		0.00142636	0.00100647		42	0.111682	0.105529	0.0577828		0.0952547	0.0330471
	0.000520826	0.00291972	0.000690989						0.15109	0.128282	0.0573909
	0.000726849	0.00259053	0.0019629						0.103015	0.0957115	0.0468093
2.5	0.00104	0.00324891	0.0018829		0.00348949	0.00239346		24	0.0684826	0.0730564	0.0352872		0.0577318	0.0200167
	0.00103836	0.0035781	0.00929035						0.0928308	0.0781538	0.0372859
	0.00248876	0.0039073	0.00493068						0.0530308	0.0472294	0.034229
6.5	0.00815851	0.00884517	0.0201696		0.0124791	0.00576394		18	0.0489337	0.0526667	0.0276841		0.0433703	0.0151115
	0.00623014	0.00983797	0.0227294						0.0698873	0.060596	0.0301139
	0.00893316	0.00915869	0.0182497						0.0441343	0.0332965	0.0230203
18	0.0293226	0.0411292	0.044487		0.0340996	0.00808118		6.5	0.0123599	0.0154001	0.0108757		0.0125801	0.0028233
	0.0277733	0.0303161	0.044683						0.0169479	0.0146343	0.00973798
	0.0204141	0.0395728	0.0291984						0.0104075	0.0147521	0.00810561
24	0.0380375	0.0509594	0.0529153		0.0408159	0.00726648		2.5	0.00288114	0.000233737	0		0.00508093	0.00769768
	0.0347452	0.0421942	0.0442257						0.00269567	-7.36626e-05	0.0218683
	0.0287416	0.0364599	0.0390641						0.00158282	0.000131238	0.0164091
42	0.0533369	0.0695547	0.0561821		0.0604175	0.00882376		1	-0.000629214	-0.000330772	0.00669489		0.00209892	0.00373124
	0.0523686	0.0530073	0.0629771						-0.000345475	-0.000330266	0.00998648
	0.051013	0.0684898	0.0768283						-0.000487344	-7.4834e-05	0.00440684
48	0.0728969	0.0720941	0.0879354		0.0705729	0.00956188		0.5	-0.000629214	-0.000330772	0.00617306		0.00388621	0.00696411
	0.0605025	0.0586596	0.0716014						-0.000558279	-0.000330266	0.0203028
	not detected	0.0798763	0.061017						-0.000629214	-1.22358e-05	0.01099

## Sheet: Caco-2 aktive transport
Active Transport Hordenine (200 nM apical and basolateral) Caco-2 model
Hordenine									Hordenine
	Transport 1		Transport 2		Transport 3					concentration [nM]		concentration [nM]
	concentration [nM]		concentration [nM]		concentration [nM]					apical compartment		basolateral compartment
time [h]	apical	basolateral	apical	basolateral	apical	basolateral			time [h]	mean	standard deviation	mean	standard deviation
0.5	314.909	295.69	291.167	219.192	260.47	209.217			0.5	228.393	47.0113	196.946	40.0318
	230.283	164.136	182.9	182.239	189.267	200.018			1	234.179	44.9585	203.694	36.3632
	215.277	165.735	184.417	161.381	186.846	174.905			2.5	263.156	42.3023	197.558	57.7338
1	325.72	254.85	270.174	228.189	276.376	223.355			6.5	267.789	40.6428	168.833	33.6973
	238.99	167.277	211.301	254.234	204.199	164.777			18	301.412	33.8708	159.044	39.3835
	206.123	167.889	179.618	163.781	195.113	208.892			24	322.603	50.7195	121.012	24.4131
2.5	353.346	313.708	289.667	211.694	288.747	*	* not detected		42	398.721	69.7891	114.194	24.54
	273.817	167.801	243.005	264.141	210.172	177.918			48	398.517	63.8237	100.254	20.3919
	262.666	144.733	215.132	150.823	231.856	149.644
6.5	324.518	234.43	303.162	201.198	274.609	177.404
	318.142	140.052	272.067	177.616	198.226	133.718
	252.434	126.424	219.931	144.104	247.012	184.55
18	294.489	244.04	307.661	175.707	327.629	179.172
	356.926	117.016	330.192	188.184	243.024	133.12
	311.131	114.577	259.284	134.986	282.377	144.592
24	337.731	168.366	340.649	133.722	348.837	145.592
	415.498	106.545	334.155	86.6375	269.902	98.4769
	339.756	101.653	228.089	129.707	288.807	118.413
42	378.571	161.159	397.629	87.238	405.392	106.711
	474.861	102.88	447.689	93.8465	248.997	91.9066
	491.163	105.423	334.631	144.584	409.553	134.001
48	326.921	101.1	421.621	65.6455	476.257	131.191
	495.441	84.0314	407.322	78.9135	299.767	118.188
	434.629	92.4987	332.231	111.47	392.464	119.248
Hordenine sulfate									Hordenine sulfate
	Transport 1		Transport 2		Transport 3					concentration [nM]		concentration [nM]
	concentration [nM]		concentration [nM]		concentration [nM]					apical compartment		basolateral compartment
time [h]	apical	basolateral	apical	basolateral	apical	basolateral			time [h]	mean	standard deviation	mean	standard deviation
0.5	0	0	0	0	0	0			0.5	0	0	0	0
	0	0	0	0	0	0			1	0	0	0	0
	0	0	0	0	0	0			2.5	0.574798	0.548744	0.449302	0.480021
1	0	0	0	0	0	0			6.5	7.80865	3.38146	3.79353	1.28832
	0	0	0	0	0	0			18	26.7375	6.17772	12.3247	3.30453
	0	0	0	0	0	0			24	37.1096	8.00558	15.0679	3.79626
2.5	1.12101	0.75956	0.851572	0.300836	1.49202	0.81149			42	68.4237	15.2128	28.6115	10.2374
	0	0	0	0	0.764784	0.764784			48	71.4485	17.7876	30.1721	9.19069
	0	0	0	0	0.943799	1.40705
6.5	7.78519	4.48148	8.13666	3.60418	8.0835	2.24209
	5.35646	5.35646	5.57319	1.95484	16.3576	5.82035
	9.00064	4.65775	5.81282	2.76457	4.17186	3.26006
18	34.1658	18.3463	36.1607	16.2611	31.9262	9.31245
	23.0586	10.9665	19.9337	14.4657	28.1906	12.0333
	27.8298	8.12475	17.4498	8.69885	21.9222	12.7132
24	47.6417	23.3265	46.262	18.6854	48.8141	15.6165
	31.5519	15.525	28.8191	13.0076	37.8936	14.7262
	34.845	12.3249	26.7577	9.45461	31.4008	12.9444
42	94.5877	50.498	87.3744	39.6962	78.3103	36.0903
	49.978	24.5941	47.5013	21.9386	71.5332	22.2919
	66.7485	19.921	61.523	21.7458	58.2571	20.7277
48	90.9257	45.7375	97.0716	44.2417	88	36
	63.9895	30.3043	54.2451	21.9386	86.9211	24.1727
	55.5778	19.6529	49.5899	22.2231	56.7158	27.278

## Sheet: PBCEC passive transfer
Passive Transfer Hordenine (1 µM apical) PBCEC model
Hordenine								Hordenine
basolateral compartment								apical compartment
time [h]	Transport 1	Transport 2	Transport 3		mean	standard deviation		time [h]	Transport 1	Transport 2	Transport 3		mean	standard deviation
0.5	0.0650144	0.0136091	0.206067		0.0550797	0.0580864		48	0.273924	0.324261	0.317078		0.301229	0.0304456
	0.0145039	0.0286934	0.0237797						0.284692	0.324261	0.289856
	0.0626963	0.0719439	0.00940959						0.265642	0.361488	0.269856
1	0.0664785	0.351597	0.173788		0.162745	0.0881249		42	0.288834	0.380102	0.278189		0.288482	0.0525699
	0.149931	0.125585	0.274662						0.282207	0.28238	0.188189
	0.0748969	0.127845	0.119921						0.263985	0.361488	0.270967
2.5	0.45207	0.605844	0.605528		0.471349	0.115768		24	0.345158	0.387082	0.325967		0.355113	0.030053
	0.380286	0.372004	0.579301						0.375805	0.389409	0.301522
	0.293819	0.369952	0.583336						0.359239	0.384755	0.327078
6.5	0.44065	0.673535	0.62772		0.548616	0.124173		18	0.347643	0.361488	0.330411		0.360755	0.0339746
	0.380286	0.638664	0.565178						0.398169	0.307974	0.332078
	0.355814	0.724816	0.530881						0.415563	0.396389	0.357078
18	0.551589	0.78225	0.710437		0.6712	0.113248		6.5	0.531524	0.429998	0.489856		0.527015	0.0779327
	0.554852	0.790455	0.662017						0.664879	0.453412	0.528744
	0.50754	0.84789	0.633773						0.605242	0.438512	0.600967
24	0.572798	0.79866	0.702367		0.663262	0.113587		2.5	0.747709	0.853582	0.773189		0.758732	0.0454386
	0.532011	0.776097	0.63579						0.806518	0.687554	0.723189
	0.494488	0.829429	0.62772						0.749366	0.736511	0.750967
42	0.510802	0.78225	0.714472		0.652324	0.106917		1	0.905913	1.03451	0.900967		0.86957	0.0740683
	0.554852	0.823275	0.637808						0.796578	0.864225	0.823189
	0.535274	0.724816	0.587371						0.889347	0.849325	0.762078
48	0.641319	0.747379	0.63579		0.654135	0.0675303		0.5	0.889347	1.00258	1.02319		0.958664	0.0534844
	0.602164	0.691996	0.664035						0.947328	1.0111	0.8843
	0.517328	0.747379	0.639825						0.930762	1.02174	0.917633

## Sheet: PBCEC aktive transport
Active Transport Hordenine (200 nM apical and basolateral) PBCEC model
Hordenine									Hordenine
	Transport 1		Transport 2		Transport 3					concentration [nM]		concentration [nM]
	concentration [nM]		concentration [nM]		concentration [nM]					apical compartment		basolateral compartment
time [h]	apical	basolateral	apical	basolateral	apical	basolateral			time [h]	mean	standard deviation	mean	standard deviation
0.5	196.633	223.587	294.048	270.091	295.128	261.483			0.5	236.928	37.7967	220.322	44.5818
	195.007	127.362	232.743	217.266	250.412	191.177			1	247.872	33.5529	212.499	55.7886
	227.956	265.289	203.494	206.321	**	**			2.5	223.372	27.8178	207.439	30.7164
1	199.16	250.542	294.048	269.065	295.128	274.591			6.5	210.715	26.5963	208.213	23.3604
	225.556	142.091	248.22	129.561	269.741	157.507			18	194.965	19.478	206.47	24.5382
	237.733	248.4	213.39	228.236	**	**			24	186.981	34.2003	195.944	22.2822
2.5	174.733	189.052	258.797	225.942	256.24	231.771			42	191.305	34.8954	193.61	26.2231
	195.552	154.093	244.781	195.483	230.459	196.165			48	186.778	28.8324	197.564	24.4101
	213.733	263.511	212.683	203.494	**	**
6.5	178.945	212.637	251.61	225.258	235.703	246.19
	165.549	173.186	209.24	178.286	201.777	194.295
	221.733	225.289	221.166	210.563	**	**
18	161.256	167.994	203.354	224.231	222.595	227.838
	176.459	183.005	188.031	189.751	194.295	192.424
	220.844	240.4	192.89	226.115	**	**
24	123.352	210.11	205.407	177.344	211.671	232.644
	166.64	162.821	159.369	173.7	188.683	189.307
	242.178	211.067	198.545	210.563	**	**
42	167.152	178.945	273.514	161.943	199.436	234.392
	157.911	175.368	166.248	173.7	169.354	190.554
	200.4	236.844	196.424	197.131	**	**
48	170.521	173.891	192.06	184.531	210.797	223.905
	150.819	167.185	148.478	175.993	174.342	200.53
	232.4	236.844	214.804	217.632	**	**
					** one filter excluded

## Sheet: cytotoxicity
Cytotoxicity Hordenine
relative viability of cells (compared to the respective negative control)
	Caco-2							PBCEC
		Hordenine							Hordenine
	negative	0.1 µM	1 µM	10 µM	100 µM	positive		negative	0.1 µM	1 µM	10 µM	100 µM	positive
	99.4319	118.685	113.585	104.205	104.665	2.0693		125.465	119.962	105.038	129.158	130.892	3.16583
	108.692	107.407	97.1618	90.7309	90.4513	1.17723		105.415	108.957	105.565	106.508	114.158	6.78392
	94.2259	111.042	93.2074	88.0213	84.3332	1.9761		97.4623	116.985	82.0854	91.5452	112.651	2.6005
	97.2616	100.038	94.865	83.1749	82.1896	2.00273		91.9221	99.9121	89.4347	102.249	94.4849	3.42965
	98.0139	96.8422	90.6443	89.952	82.842	2.27568		89.6231	86.7965	100.515	93.2412	86.4196	4.40955
	102.374	105.49	103.539	105.377	96.9687	1.58332		90.1131	88.6809	79.5226	92.4121	82.1231	2.37437
	111.119	112.722	109.958	104.097	96.29	1.78096		114.226	104.653	98.0109	113.825	109.903	11.0736
	101.786	92.8662	100.537	97.4076	93.1551	1.25758		106.361	99.3604	105.054	102.755	109.397	8.90177
	99.6702	95.3413	98.2472	94.3055	91.8358	1.87364		103.093	95.9234	87.8896	104.632	104.653	5.78106
	96.7861	95.4558	97.533	98.3181	89.8622	1.50291		88.1638	89.1126	90.4621	103.62	96.6403	9.63978
	92.3428	98.8142	95.9301	91.1052	85.795	1.42659		93.9835	92.3388	89.8296	88.0794	109.144	6.24495
	98.2963	93.6621	95.6085	99.5993	93.5313	2.0481		94.1733	87.4047	89.7241	94.0257	94.0889	5.7178
	94.8137	120.687	105.684	105.158	103.665	0.799821		100.981	108.977	149.085	123.333	122.728	22.7298
	113.242	117.311	113.886	101.287	105.013	0.461642		103.153	92.2967	119.226	103.12	111.491	6.98607
	100.144	110.633	116.811	106.698	99.414	1.33125		95.8663	72.2107	102.483	108.499	106.908	8.49025
	103.891	104.734	109.28	108.652	99.5965	1.10579		98	115.438	106.939	98.9814	103.756	8
	101.652	104.277	91.2279	103.864	99.9937	1.26146		105	98.7904	112.001	78.1315	104.265	3
	86.2572	91.6627	102.442	93.8153	97.4171	1.4386		101	88.1904	113.529	88.1585	102.929	2
mean	100	104.315	101.675	98.0983	94.2788	1.52071		100.222	98.1106	101.466	101.237	105.368	6.7405
standard deviation	6.38615	9.06287	7.94399	7.20401	7.10795	0.465756		9.81678	12.1824	15.8224	12.2514	11.5604	4.69203

## Sheet: permeability coefficents
Permeability coefficents
PBCEC - Hordenine
pc+m [cm/s]	permeability coefficient of test compound in transport experiment
	1.47943e-05
	2.34924e-05
	1.58793e-05
	5.35665e-05
	2.0914e-05
	2.44839e-05
	4.13735e-05
	4.28277e-05
	1.86265e-05
mean	2.84398e-05
pc [cm/s]	corrected permeability coefficient of test compound
	5.5375e-05
standard deviation	1.30923e-05
pm [cm/s]	permeability coefficient of cell-free filter membrane
	6.33128e-05
	5.98706e-05
	5.22214e-05
mean	5.84682e-05
standard deviation	4.63535e-06
Caco-2 - Hordenine
pc+m [cm/s]	permeability coefficient of test compound in transport experiment
	negative slope
	negative slope
	5.48759e-05
	4.97444e-05
	2.69732e-05
	3.65114e-05
	1.87401e-05
	6.79126e-05
	6.92552e-05
mean	4.62876e-05
pc [cm/s]	corrected permeability coefficient of test compound
	9.97291e-05
standard deviation	1.81594e-05
pm [cm/s]	permeability coefficient of cell-free filter membrane
	0.000120677
	6.94546e-05
	6.90053e-05
mean	8.63788e-05
standard deviation	2.42529e-05
PBCEC- Lucifer Yellow
Hordenine			solvent
p [cm/s]	2.2678e-06		p [cm/s]	3.87704e-07
	7.78703e-08			8.8611e-08
	1.31386e-06			1.12635e-06
	4.12083e-07			3.40676e-07
	1.6499e-07			1.26502e-07
	5.25768e-07			6.60401e-07
mean	7.93729e-07		mean	4.55041e-07
standard deviation	7.71216e-07		standard deviation	3.54179e-07
Caco-2- Lucifer Yellow
Hordenine			solvent
p [cm/s]	2.33186e-07		p [cm/s]	1.84324e-07
	1.01578e-06			2.1764e-07
	3.10465e-08			2.16075e-09
	8.40474e-07			1.91304e-07
	2.60989e-07			1.81303e-07
	3.08612e-08			2.65222e-08
mean	4.02056e-07		mean	1.33875e-07
standard deviation	3.85728e-07		standard deviation	8.56177e-08

## Sheet: TEER PBCEC Hordenine
PBCEC - relative TEER [%]	time (hours)	A1 - Hord_1	A2 - Hord_2	A3 - Hord_3			time (hours)	A1 - Hord_1	A2 - Hord_2	A3 - Hord_3			time (hours)	A1 - Hord_1	A2 - Hord_2	A3 - Hord_3			mean	mean	standard deviation		PBCEC - relative TEER [%]	time (hours)	D1 - DMSO_1	D2 - DMSO_2	D3 - DMSO_3			time (hours)	D1 - DMSO_1	D2 - DMSO_2	D3 - DMSO_3			time (hours)	D1 - DMSO_1	D2 - DMSO_2	D3 - DMSO_3			mean	mean	standard deviation
Hordenine	Transport 1	standard	standard	standard	mean	standard deviation	Transport 2	standard	standard	standard	mean	standard deviation	Transport 3	standard	standard	standard	mean	standard deviation	time [h]	TEER [%]			DMSO	Transport 1	standard	standard	standard	mean	standard deviation	Transport 2	standard	standard	standard	mean	standard deviation	Transport 3	standard	standard	standard	mean	standard deviation	time [h]	TEER [%]
0	0	100	100	100	100	0	4.33317e-06	100	100	100	100	0	0.000541642	100	100	100	100	0	0.000181992	100	0		0	0	100	100	100	100	0	4.33317e-06	100	100	100	100	0	0.000541642	100	100	100	100	0	0.000181992	100	0
1	0.588064	92.608	94.5599	89.3802	92.1827	2.13588	0.45435	98.6313	92.0372	88.8073	93.1586	4.08827	0.694914	100.204	100.68	106.896	102.593	3.04872	0.579109	95.9781	5.67699		1	0.588064	88.1017	83.8773	83.1068	85.0286	2.19563	0.45435	95.9584	86.1539	93.6189	91.9104	4.18104	0.694914	99.4527	99.1838	96.4601	98.3655	1.35181	0.579109	91.7682	6.13994
2	1.24021	90.5411	93.1583	88.7192	90.8062	1.82189	1.07992	101.458	93.4219	95.1962	96.6919	3.44687	1.34464	95.6468	105.515	108.676	103.279	5.54915	1.22159	96.9258	6.4256		2	1.24021	84.6055	87.187	89.1652	86.9859	1.8669	1.07992	96.417	90.0314	96.0426	94.1637	2.92596	1.34464	103.648	97.7627	87.3478	96.2527	6.73946	1.22159	92.4674	5.90817
3	1.87255	90.2288	92.7337	88.3169	90.4265	1.80853	1.70628	96.7731	95.1556	98.0986	96.6758	1.20343	2.00494	104.641	118.227	126.582	116.483	9.04164	1.86125	101.195	12.3368		3	1.87255	83.8445	91.9789	90.8767	88.9	3.603	1.70628	91.0018	94.581	100.171	95.2513	3.77318	2.00494	112.108	107.707	92.6118	104.142	8.34895	1.86125	96.0979	8.44912
4	2.5043	93.8367	96.8872	95.7527	95.4922	1.25891	2.32677	100.298	100.229	105.583	102.037	2.50741	2.66134	106.965	122.846	132.678	120.83	10.5936	2.49747	106.12	12.4646		4	2.5043	90.0419	99.1585	96.6575	95.286	3.84612	2.32677	93.4372	103.279	107.55	101.422	5.90929	2.66134	99.8566	103.791	101.121	101.59	1.63998	2.49747	99.4326	5.10581
5	3.15456	88.3004	96.9853	88.6239	91.3032	4.02001	3.02344	95.2049	94.8563	93.6772	94.5795	0.653671	3.49824	99.0282	110.777	116.579	108.795	7.30088	3.22541	98.2258	8.99651		5	3.15456	83.4995	89.321	88.827	87.2158	2.63557	3.02344	87.0375	90.2482	97.9413	91.7423	4.57511	3.49824	98.2358	101.887	93.7749	97.966	3.31733	3.22541	92.308	5.6905
6	3.80914	90.2501	101.155	87.4642	92.9563	5.90755	3.64383	94.9723	93.821	95.6425	94.8119	0.752259	4.14944	100.433	109.902	114.738	108.358	5.94112	3.86747	98.7086	8.40907		6	3.80914	85.5602	89.664	86.2448	87.1563	1.79506	3.64383	85.829	93.4433	99.1634	92.8119	5.46203	4.14944	98.1595	100.301	94.1096	97.5236	2.5675	3.86747	92.4972	5.5838
7	4.44229	87.7763	94.5828	85.2913	89.2168	3.92764	4.26456	91.7646	94.5065	94.3442	93.5384	1.25605	4.79669	97.4171	105.064	108.815	103.766	4.74306	4.50118	95.5069	7.09804		7	4.44229	82.5391	87.3629	86.1443	85.3488	2.04806	4.26456	82.154	90.3149	95.2075	89.2255	5.38448	4.79669	95.6761	97.3504	92.6589	95.2285	1.94128	4.50118	89.9342	5.3701
8	5.08081	83.837	94.8288	80.8367	86.5008	6.0148	4.88449	83.876	86.0714	89.6362	86.5279	2.37363	5.44478	94.6332	100.857	103.604	99.6979	3.75277	5.13669	90.9089	7.56674		8	5.08081	79.4054	81.8082	80.8249	80.6795	0.98631	4.88449	76.9343	83.2514	91.0988	83.7615	5.79386	5.44478	93.1725	92.9809	87.2428	91.1321	2.75125	5.13669	85.191	5.76785
9	5.71537	81.0257	87.9669	78.1954	82.396	4.10518	5.5047	81.281	80.7534	86.3278	82.7874	2.51269	6.09405	93.5904	99.5605	106.405	99.8521	5.23576	5.77137	88.3452	9.11539		9	5.71537	76.2357	78.6823	74.6405	76.5195	1.66221	5.5047	72.2707	79.0516	85.6417	78.988	5.45891	6.09405	90.5046	91.6647	82.6739	88.2811	3.99305	5.77137	81.2629	6.46625
10	6.34741	78.7552	84.0724	75.8738	79.5671	3.39594	6.12515	77.2465	78.6155	83.838	79.9	2.8401	6.85949	81.4794	90.7963	95.0916	89.1224	5.68182	6.44401	82.8632	6.07464		10	6.34741	78.3645	77.0574	73.4446	76.2888	2.0808	6.12515	71.2652	77.189	85.2539	77.9027	5.73312	6.85949	89.0116	58.3391	66.8033	71.3847	12.9343	6.44401	75.1921	8.709
11	6.98001	75.2475	82.9552	75.8453	78.016	3.50107	6.74592	77.7722	76.4411	82.6758	78.963	2.68095	7.50854	91.6152	99.486	103.881	98.3273	5.07399	7.07816	85.1021	10.1324		11	6.98001	79.0343	78.4072	73.9567	77.1327	2.26032	6.74592	73.7131	76.7667	83.2756	77.9185	3.98795	7.50854	91.2499	60.4565	68.5854	73.4306	13.0299	7.07816	76.1606	8.21134
12	7.80779	76.0678	83.9913	75.3257	78.4616	3.92181	7.51091	81.5984	83.083	82.2329	82.3047	0.608208	8.12875	94.0583	103.929	110.27	102.753	6.67068	7.81581	87.8397	11.5647		12	7.80779	81.6779	78.9157	77.4347	79.3428	1.75839	7.51091	75.7866	81.6449	86.9816	81.471	4.57196	8.12875	91.4874	62.5579	70.6982	74.9145	12.1809	7.81581	78.5761	8.05698
13	8.43925	79.6945	86.6525	76.3752	80.9074	4.28243	8.13055	84.6602	86.3406	81.0471	84.016	2.20856	8.74811	93.1357	99.5187	103.72	98.7916	4.35165	8.43931	87.905	8.65569		13	8.43925	80.7987	82.1994	78.3167	80.4383	1.60547	8.13055	74.4968	80.5637	87.048	80.7028	5.12492	8.74811	89.7429	61.0791	72.4837	74.4352	11.783	8.43931	78.5254	8.01689
14	9.071	78.0824	84.9912	75.5504	79.5413	3.98987	8.75049	81.7013	82.9426	78.7643	81.1361	1.75199	9.36779	89.434	94.3778	96.498	93.4366	2.95966	9.06309	84.7047	6.91349		14	9.071	77.9222	75.0285	72.3886	75.1131	2.25989	8.75049	72.3052	76.655	84.1155	77.6919	4.87699	9.36779	85.7574	59.6694	72.3608	72.5959	10.6517	9.06309	75.1336	7.19572
15	9.70275	74.2165	84.1389	71.0149	76.4567	5.58713	9.37042	78.423	78.2663	74.0561	76.9151	2.02268	9.98775	87.1545	92.5071	87.0502	88.9039	2.5482	9.68697	80.7586	6.86599		15	9.70275	73.5261	72.8352	68.398	71.5864	2.27213	9.37042	68.7144	72.1158	82.1353	74.3218	5.69676	9.98775	85.9318	59.4187	72.9834	72.778	10.8249	9.68697	72.8954	7.26995
16	10.3348	72.3837	80.3862	69.6821	74.1507	4.54501	9.99034	77.0679	77.4566	73.3999	75.9748	1.82764	10.6077	86.2918	88.6746	88.5689	87.8451	1.09921	10.3109	79.3235	6.72793		16	10.3348	72.3303	68.198	66.9513	69.1599	2.29891	9.99034	68.0926	71.0783	77.7552	72.3087	4.03952	10.6077	84.5507	59.3944	73.1259	72.357	10.2844	10.3109	71.2752	6.68542
17	10.9671	71.212	78.5906	67.3815	72.3947	4.65189	10.6105	77.7041	76.5987	71.4978	75.2669	2.70308	11.2282	86.2762	87.5244	87.5856	87.1288	0.603342	10.9353	78.2635	7.10225		17	10.9671	71.2581	68.7022	66.7991	68.9198	1.82686	10.6105	66.453	70.6278	79.245	72.1086	5.32625	11.2282	83.039	60.3238	73.7509	72.3713	9.3246	10.9353	71.1332	6.48172
18	11.5991	71.7717	81.9781	66.5098	73.4199	6.42155	11.2307	77.5695	75.9119	69.7761	74.4192	3.35216	11.8482	84.5878	87.0381	87.2689	86.2983	1.21317	11.5593	78.0458	7.22496		18	11.5991	71.7432	71.9139	65.7646	69.8072	2.8594	11.2307	65.2673	68.4351	77.5244	70.4089	5.19496	11.8482	82.7479	59.8488	72.5197	71.7055	9.36623	11.5593	70.6405	6.44908
19	12.2312	70.9794	80.7098	68.6726	73.4539	5.21637	11.8512	75.9645	75.2156	68.9536	73.3779	3.14334	12.4685	82.4249	88.0634	85.1235	85.2039	2.30263	12.1836	77.3452	6.70906		19	12.2312	71.8676	71.868	65.2132	69.6496	3.13702	11.8512	64.0193	67.0756	76.4479	69.181	5.28784	12.4685	83.2523	59.6883	73.5683	72.1696	9.67068	12.1836	70.3334	6.74516
20	12.8637	71.0196	81.9863	68.1955	73.7338	5.9482	12.4717	73.6529	74.7111	68.6076	72.3239	2.66307	13.0901	82.8331	86.3207	82.6682	83.9407	1.68427	12.8085	76.6661	6.47256		20	12.8637	70.6358	70.5247	64.9465	68.7023	2.65614	12.4717	62.7122	68.8711	75.2254	68.9362	5.10869	13.0901	83.4135	59.6378	73.0179	72.0231	9.73185	12.8085	69.8872	6.70156
21	13.4957	71.1109	78.9254	67.2856	72.4406	4.84407	13.0922	72.7386	72.6898	68.4392	71.2892	2.01536	13.71	83.3296	83.8683	84.66	83.9526	0.546398	13.4326	75.8941	6.47809		21	13.4957	71.0039	70.5376	61.8952	67.8122	4.18827	13.0922	62.3849	68.1377	75.778	68.7669	5.4858	13.71	82.6469	60.1442	73.2868	72.026	9.22984	13.4326	69.535	6.89416
22	14.1283	70.0475	80.664	69.9927	73.5681	5.01765	13.713	71.0212	73.0239	67.7116	70.5856	2.19049	14.3299	81.839	84.7339	85.2111	83.928	1.48992	14.0571	76.0272	6.58981		22	14.1283	72.4503	72.9097	62.1229	69.161	4.98018	13.713	62.5775	71.6014	75.1684	69.7824	5.29868	14.3299	83.0746	59.5704	71.9728	71.5393	9.60046	14.0571	70.1609	7.02591
23	14.7626	70.1808	80.9307	69.0783	73.3966	5.34639	14.3357	72.0801	73.8424	65.6765	70.533	3.50861	14.9496	82.1351	82.2832	81.8118	82.0767	0.196811	14.6826	75.3354	6.14275		23	14.7626	71.0811	71.4522	62.7994	68.4443	3.99438	14.3357	62.6914	69.4288	75.1362	69.0855	5.08636	14.9496	79.5212	59.7234	72.2251	70.4899	8.17504	14.6826	69.3399	6.07856
24	15.3946	70.2576	79.8855	69.7389	73.294	4.66571	14.9562	72.6543	72.3494	68.0067	71.0034	2.1227	15.5695	81.6591	82.734	79.0044	81.1325	1.56746	15.3068	75.1433	5.32794		24	15.3946	72.2942	72.3113	61.6055	68.737	5.04271	14.9562	62.5269	68.9328	74.4052	68.6216	4.85428	15.5695	80.8511	58.9996	71.521	70.4572	8.95251	15.3068	69.272	6.61449
25	16.0295	70.0068	81.4569	70.0549	73.8396	5.38633	15.5772	71.6189	74.3852	70.0332	72.0124	1.79834	16.1892	82.8184	83.9098	83.0726	83.2669	0.466246	15.9319	76.373	5.928		25	16.0295	74.432	72.4123	64.0443	70.2962	4.49699	15.5772	62.1538	69.9773	76.7997	69.6436	5.98382	16.1892	82.208	59.4094	71.528	71.0485	9.31367	15.9319	70.3294	6.92248
26	16.664	71.9227	81.9203	70.4554	74.7661	5.09408	16.1977	72.2475	74.6591	70.7391	72.5486	1.61441	16.8088	82.1653	82.6916	82.7121	82.523	0.253064	16.5568	76.6126	5.27506		26	16.664	74.0875	73.9718	63.8078	70.6224	4.81884	16.1977	61.2905	71.6613	78.1818	70.3779	6.9553	16.8088	81.9858	60.3914	71.7593	71.3788	8.81995	16.5568	70.793	7.0695
27	17.3	71.9803	82.7526	70.1766	74.9698	5.5523	16.8181	71.7478	75.3328	72.4729	73.1845	1.54764	17.4288	83.6323	83.182	82.838	83.2174	0.325236	17.1823	77.1239	5.49603		27	17.3	74.7975	75.8675	65.4819	72.049	4.6641	16.8181	61.2891	71.972	78.6812	70.6474	7.16179	17.4288	82.471	60.3426	72.0455	71.6197	9.03889	17.1823	71.4387	7.20597
28	17.9363	74.1749	84.3641	71.6905	76.7432	5.4834	17.4389	71.2776	76.0543	73.4119	73.5813	1.95376	18.0484	83.2778	84.1102	83.3497	83.5792	0.376575	17.8079	77.9679	5.36209		28	17.9363	75.1089	77.1935	68.0285	73.4436	3.92253	17.4389	61.1201	72.047	78.7108	70.6259	7.25133	18.0484	83.1446	61.4099	67.4135	70.656	9.16457	17.8079	71.5752	7.23866
29	18.845	76.312	81.285	70.3582	75.9851	4.46687	18.0594	72.1101	75.4711	73.3523	73.6445	1.38758	18.8875	86.9275	86.3608	89.5455	87.6113	1.38713	18.5973	79.0803	6.72578		29	18.845	81.9915	79.5131	72.6289	78.0445	3.96084	18.0594	61.241	73.6415	79.3852	71.4226	7.57167	18.8875	87.7318	66.6275	72.872	75.7438	8.85183	18.5973	75.0703	7.61531
30	19.6772	85.1167	93.1903	82.9387	87.0819	4.40985	18.6796	72.4932	76.4942	75.0127	74.6667	1.65163	19.5063	92.0919	94.6681	102.773	96.511	4.55108	19.2877	86.0865	9.71184		30	19.6772	86.3636	86.0914	78.3448	83.5999	3.71761	18.6796	62.9845	75.6394	81.3683	73.3307	7.68065	19.5063	89.0371	68.7059	74.978	77.5736	8.50067	19.2877	78.1681	8.13085
31	20.3081	85.5365	95.5301	82.8713	87.9793	5.44898	19.4773	77.6506	84.9952	82.9001	81.8486	3.08921	20.129	92.9847	97.0245	102.983	97.6642	4.10685	19.9715	89.164	7.81605		31	20.3081	84.9713	86.5703	77.9184	83.1533	3.75878	19.4773	64.7674	81.7745	88.0111	78.1843	9.82289	20.129	88.9435	67.1459	73.5485	76.546	9.14777	19.9715	79.2945	8.52401
32	20.939	83.1885	91.7711	81.3257	85.4284	4.54895	20.111	77.2853	87.4648	87.4289	84.0596	4.79023	20.7592	90.12	93.0985	96.0224	93.0803	2.40969	20.6031	87.5228	5.67778		32	20.939	84.7573	84.3036	74.4902	81.1837	4.73663	20.111	63.4677	81.5889	87.9015	77.6527	10.3561	20.7592	85.5149	65.6376	71.9105	74.3543	8.29681	20.6031	77.7303	8.59943
33	21.5705	82.5696	90.6571	76.0763	83.101	5.96442	20.7309	75.7626	84.9053	83.5839	81.4173	4.03469	21.3812	89.2671	90.5042	95.3702	91.7138	2.63433	21.2275	85.4107	6.3194		33	21.5705	83.7193	84.6206	75.0183	81.1194	4.32981	20.7309	61.7746	77.5359	87.0483	75.453	10.4226	21.3812	84.6045	64.464	70.8243	73.2976	8.40626	21.2275	76.6233	8.76902
34	22.2016	83.0658	91.9639	79.0769	84.7022	5.38683	21.3506	74.876	81.9087	82.5527	79.7791	3.47699	22	87.8813	90.4899	95.7954	91.3889	3.29287	21.8507	85.2901	6.32091		34	22.2016	82.931	87.6895	75.0013	81.8739	5.23357	21.3506	61.1943	77.7764	84.3869	74.4526	9.75569	22	84.6694	65.3743	69.2414	73.095	8.3352	21.8507	76.4738	8.8826
35	22.8328	84.2291	93.9394	80.1961	86.1215	5.76805	21.9702	74.0408	81.5905	81.7098	79.1137	3.58739	22.619	88.7998	90.4017	96.8188	92.0068	3.4649	22.474	85.7473	6.86709		35	22.8328	84.9159	88.8343	75.1083	82.9528	5.773	21.9702	59.4567	76.715	84.7587	73.6434	10.5554	22.619	84.8441	65.3376	70.061	73.4142	8.30897	22.474	76.6702	9.53968
36	23.464	84.2032	93.3402	81.1235	86.2223	5.18777	22.5898	72.5548	81.7715	81.9386	78.755	4.3847	23.2393	87.5076	91.3947	96.004	91.6354	3.47282	23.0977	85.5376	6.87641		36	23.464	85.7771	86.17	74.501	82.1494	5.4106	22.5898	59.167	76.2594	83.4237	72.9501	10.1755	23.2393	84.3935	65.5575	69.1397	73.0302	8.16704	23.0977	76.0432	9.22761
37	24.0957	83.9326	94.8915	80.7676	86.5305	6.05162	23.2098	71.1442	81.5666	83.9591	78.8899	5.56347	23.8583	87.2528	90.2509	94.306	90.6032	2.89021	23.7213	85.3412	6.99166		37	24.0957	85.8628	88.19	75.0293	83.0274	5.73475	23.2098	58.8778	76.0021	85.0038	73.2946	10.8364	23.8583	85.9623	67.6139	62.4604	72.0122	10.0861	23.7213	76.1114	10.4021
38	24.7331	82.4452		77.641	80.0431	2.4021	23.8314	70.0387	81.5696	81.6658	77.758	5.45855	24.6918	91.2127	96.0479	104.327	97.1959	5.41509	24.4187	85.6185	10.238		38	24.7331		108.879	75.7573	92.318	16.5607	23.8314	58.2436	75.1059	84.0521	72.4672	10.7002	24.6918	91.052	72.7911	73.6975	79.1802	8.40279	24.4187	79.9473	14.0513
39	25.464	88.702	96.2699	85.0733	90.0151	4.66434	24.4509	69.477	81.6816	80.6017	77.2534	5.5164	25.31	95.1586	104.506	110.198	103.288	6.19996	25.075	90.1854	11.9661		39	25.464	86.1862	91.7735	77.923	85.2942	5.6895	24.4509	58.0034	73.8371	82.929	71.5898	10.2992	25.31	91.6382	72.684	74.5337	79.6186	8.5326	25.075	78.8342	10.1008
40	26.0943	92.4359	103.847	90.8672	95.7166	5.78436	25.0706	68.656	80.8848	83.1312	77.5573	6.36066	25.9364	93.6981	101.4	107.49	100.863	5.64319	25.7004	91.3789	11.6269		40	26.0943	90.9344	95.2042	81.2402	89.1263	5.84236	25.0706	58.6715	73.6559	83.986	72.1045	10.3927	25.9364	89.5506	70.935	72.41	77.6319	8.4493	25.7004	79.6209	11.0202
41	26.7266	91.462	100.889	90.0999	94.1504	4.79745	25.8266	74.8687	85.8872	87.5551	82.7703	5.62865	26.5547	90.2824	97.9647	102.028	96.7583	4.87034	26.3693	91.2264	7.93882		41	26.7266	88.5886	91.2354	77.3598	85.7279	6.01501	25.8266	58.9074	80.9394	90.1832	76.6767	13.1192	26.5547	87.7214	69.7531	68.5388	75.3378	8.77058	26.3693	79.2475	10.7875
42	27.3578	89.6445	97.1067	85.6146	90.7886	4.76088	26.4471	74.6478	86.4717	88.828	83.3158	6.20425	27.1754	89.6537	94.2833	97.4057	93.7809	3.18461	26.9935	89.2951	6.56773		42	27.3578	86.6971	87.7482	73.6353	82.6935	6.41952	26.4471	57.9078	80.5882	88.9436	75.8132	13.1125	27.1754	87.1685	68.3882	67.7132	74.4233	9.01641	26.9935	77.6433	10.5462
43	27.9885	87.7378	94.0501	85.0032	88.9304	3.78839	27.0665	73.0239	83.8397	86.5119	81.1252	5.83142	27.7937	88.6978	94.2611	97.1971	93.3853	3.52463	27.6162	87.8136	6.77759		43	27.9885	83.8052	86.309	73.4832	81.1991	5.55093	27.0665	55.8525	77.2099	85.53	72.8642	12.4994	27.7937	86.3122	68.826	66.1362	73.7582	8.94473	27.6162	75.9405	10.1478
44	28.6191	88.3775	91.6047	82.2448	87.409	3.88204	27.6856	71.2073	82.0727	84.9783	79.4194	5.92677	28.4122	87.2946	93.4963	99.2838	93.3582	4.89555	28.2389	86.7289	7.57193		44	28.6191	84.3369	85.8009	75.2208	81.7862	4.68075	27.6856	54.7291	75.8055	83.8983	71.4776	12.2952	28.4122	87.5614	68.5924	65.515	73.8896	9.74872	28.2389	75.7178	10.4286
45	29.2505	88.8988	93.9373	84.5783	89.1381	3.82454	28.3047	69.9331	79.1334	80.9822	76.6829	4.83214	29.0355	88.2658	92.1404	100.16	93.522	4.95294	28.8636	86.4477	8.46843		45	29.2505	85.3292	87.2127	74.0882	82.2101	5.79425	28.3047	54.3163	75.0827	83.5933	70.9975	12.2964	29.0355	86.4583	69.2962	65.1725	73.6423	9.21729	28.8636	75.6166	10.6214
46	29.8812	89.2009	93.7557	84.083	89.0132	3.95106	28.9239	68.4506	79.2462	82.6354	76.7774	6.04832	29.6539	87.5171	92.0433	95.5551	91.7052	3.29022	29.4863	85.8319	7.95023		46	29.8812	84.2799	87.1379	74.7006	82.0395	5.3189	28.9239	53.7532	75.7199	83.1517	70.8749	12.4813	29.6539	86.5477	68.6774	66.0536	73.7595	9.1058	29.4863	75.558	10.554
47	30.5121	88.1477	93.0647	84.3918	88.5347	3.55123	29.5433	66.3581	79.0631	83.7661	76.3958	7.35283	30.2727	85.9698	91.9821	98.473	92.1416	5.10569	30.1094	85.6907	8.73388		47	30.5121	84.1105	86.2382	72.5526	80.9671	6.01302	29.5433	52.7727	74.6936	84.0789	70.5151	13.1178	30.2727	85.8603	67.7729	66.4718	73.3683	8.84912	30.1094	74.9502	10.7225
48	31.1438	86.7135	94.1712	83.7595	88.2147	4.38111	30.1627	66.1369	77.5862	82.2712	75.3314	6.77701	30.8915	86.5603	92.2922	96.8594	91.9039	4.21356	30.7326	85.15	8.83722		48	31.1438	82.2151	85.8834	69.646	79.2482	6.95296	30.1627	52.3606	75.65	83.0182	70.3429	13.0664	30.8915	85.5932	68.7971	65.7234	73.3712	8.73284	30.7326	74.3208	10.5884
49	31.7747	85.7496	93.4257	81.2778	86.8177	5.01654	30.782	65.15	76.0386	81.8467	74.3451	6.92078	31.51	86.3192	91.0954	96.5411	91.3185	4.17605	31.3556	84.1604	9.03959		49	31.7747	83.4624	84.5841	69.0681	79.0382	7.0648	30.782	52.0294	74.8465	81.5314	69.4691	12.6301	31.51	86.1023	68.4082	65.1078	73.2061	9.218	31.3556	73.9045	10.6602
50	32.4056	87.7786	91.7559	79.9275	86.4873	4.91447	31.4014	64.9048	74.9898	81.3299	73.7415	6.76337	32.1379	86.2728	91.0884	95.6593	91.0068	3.83246	31.9816	83.7452	9.03525		50	32.4056	82.8865	82.7409	66.2887	77.3054	7.7902	31.4014	51.3511	71.8828	81.1691	68.1344	12.4584	32.1379	85.5195	68.4513	65.5693	73.18	8.80429	31.9816	72.8733	10.5768
51	33.0367	86.0461	91.2948	82.337	86.5593	3.67498	32.0208	64.2308	73.6685	79.6789	72.5261	6.35821	32.7564	85.159	89.6286	93.7954	89.5277	3.52652	32.6046	82.871	8.78068		51	33.0367	81.8621	81.6362	67.5595	77.0193	6.68972	32.0208	51.4112	71.4082	80.2057	67.675	12.0481	32.7564	85.1539	68.52	65.7154	73.1298	8.57907	32.6046	72.608	10.1255
52	33.6677	85.0419	92.7716	81.3592	86.3909	4.75574	32.6401	63.047	73.5076	78.8391	71.7979	6.55947	33.3749	85.6768	89.7979	94.0886	89.8544	3.43433	33.2276	82.6811	9.32919		52	33.6677	80.6027	82.4735	66.6476	76.5746	7.06087	32.6401	50.3833	73.3925	79.0602	67.612	12.4003	33.3749	85.3635	69.3188	65.4392	73.3738	8.62468	33.2276	72.5201	10.3161
53	34.2988	83.5223	90.5161	79.1268	84.3884	4.68985	33.2595	61.5312	71.2666	80.2749	71.0242	7.65401	34.003	84.2125	89.9487	93.3848	89.182	3.78361	33.8538	81.5315	9.52173		53	34.2988	79.4713	81.966	66.3347	75.924	6.85673	33.2595	49.9948	72.543	79.8819	67.4732	12.7171	34.003	85.1245	69.0873	65.3612	73.191	8.57425	33.8538	72.1961	10.3191
54	34.9337	84.8678	89.4984	77.6477	84.0046	4.87635	33.8791	61.3061	72.0167	80.0822	71.135	7.69063	34.6218	83.9683	88.485	91.8618	88.105	3.23366	34.4782	81.0816	9.13216		54	34.9337	78.5988	82.631	65.1315	75.4538	7.48226	33.8791	50.0746	72.795	77.7612	66.8769	12.0528	34.6218	84.5519	69.4683	64.6623	72.8942	8.47354	34.4782	71.7416	10.1952
55	35.5671	84.3586	89.0796	76.2634	83.2339	5.29227	34.4984	61.1263	72.4211	80.5934	71.3803	7.98141	35.2403	85.0878	89.2377	92.5896	88.9717	3.06836	35.102	81.1953	9.34682		55	35.5671	79.0237	81.2909	65.2418	75.1854	7.09187	34.4984	49.0574	72.0475	78.8941	66.6663	12.7613	35.2403	85.5108	69.295	64.2509	73.0189	9.07	35.102	71.6236	10.5612
56	36.2003	83.7311	88.6688	75.4467	82.6155	5.45525	35.1178	59.2352	71.5681	79.5552	70.1195	8.3586	35.8597	82.9533	88.5573	93.397	88.3025	4.26743	35.7259	80.3459	9.84675		56	36.2003	79.8439	82.8568	65.3703	76.0237	7.63282	35.1178	48.7482	71.7888	77.5695	66.0355	12.4497	35.8597	85.3912	69.7506	64.9354	73.3591	8.73218	35.7259	71.8061	10.6928
57	36.8351	83.5716	91.4106	76.7839	83.922	5.97645	35.7372	58.9647	71.026	80.5967	70.1958	8.85073	36.4788	83.6066	89.6369	93.2184	88.8207	3.96622	36.3504	80.9795	10.2667		57	36.8351	78.7486	83.3086	62.9575	75.0049	8.71983	35.7372	48.3961	70.6122	78.0142	65.6742	12.5856	36.4788	84.8703	69.8274	64.3368	73.0115	8.67989	36.3504	71.2302	10.925
58	37.47	85.0534	90.4716	75.9609	83.8286	5.98697	36.3565	58.1181	72.0231	78.6429	69.5947	8.55336	37.1041	85.6581	89.201	93.259	89.3727	3.10542	36.9769	80.932	10.4374		58	37.47	79.7155	83.5353	63.5115	75.5874	8.68018	36.3565	47.7007	70.4774	76.9679	65.0487	12.5498	37.1041	84.8151	70.4625	65.5924	73.6233	8.15974	36.9769	71.4198	10.9885
59	38.104	83.701	90.3464	78.1523	84.0666	4.98494	36.9759	57.3471	70.6952	80.5514	69.5312	9.5088	37.7229	84.5986	89.7334	91.5939	88.642	2.95824	37.6009	80.7466	10.3788		59	38.104	79.2991	84.0402	63.7499	75.6964	8.66637	36.9759	47.4074	71.6362	76.2454	65.0963	12.6487	37.7229	85.8743	69.9514	66.0133	73.9463	8.58618	37.6009	71.5797	11.1565
60	38.7419	85.0923	90.9825	76.83	84.3016	5.80474	37.5953	56.4668	70.7043	78.8565	68.6759	9.2524	38.3442	85.7907	88.7008	94.6114	89.701	3.66982	38.2271	80.8928	11.1239		60	38.7419	80.1575	84.314	62.8013	75.7576	9.31735	37.5953	47.0896	72.7623	76.7782	65.5434	13.1514	38.3442	86.3549	70.2602	67.1891	74.6014	8.40503	38.2271	71.9675	11.4453
61	39.3734	85.633	91.3881	76.9955	84.6722	5.91488	38.2146	55.9948	71.0309	78.6152	68.547	9.4003	38.9841	83.9161	87.1769	93.4714	88.1881	3.96593	38.8574	80.4691	10.9311		61	39.3734	80.8298	83.968	63.4412	76.0797	9.02813	38.2146	46.5263	73.0641	76.4496	65.3467	13.3796	38.9841	84.8059	69.7814	65.9839	73.5237	8.12691	38.8574	71.65	11.3935
62	40.0043	84.9274	90.4908	76.7591	84.0591	5.63947	38.8343	55.6268	70.0129	79.9348	68.5248	9.97932	39.6026	85.205	89.549	95.4816	90.0786	4.21208	39.4804	80.8875	11.4964		62	40.0043	80.5228	85.5477	64.1728	76.7478	9.12542	38.8343	45.8686	72.1099	75.0586	64.3457	13.1206	39.6026	86.1811	70.7333	65.9605	74.2916	8.62997	39.4804	71.795	11.7779
63	40.6368	85.961	88.8304	78.2855	84.3589	4.45149	39.4537	55.4748	69.1633	79.9637	68.2006	10.0207	40.2214	85.7847	89.465	95.5464	90.2654	4.02518	40.104	80.9416	11.5091		63	40.6368	80.8633	84.4603	63.3587	76.2274	9.2173	39.4537	45.5689	70.925	74.7661	63.7533	12.9536	40.2214	87.2192	70.6934	66.9027	74.9384	8.82063	40.104	71.6397	11.8979
64	41.2675	85.0022	91.9842	77.2291	84.7385	6.02665	40.0731	54.3558	68.509	79.7029	67.5226	10.3714	40.8442	86.2328	90.5156	94.7356	90.4947	3.47129	40.7282	80.9186	12.1337		64	41.2675	80.4213	83.4493	62.9099	75.5935	9.05346	40.0731	45.4154	70.9217	74.6867	63.6746	13.0024	40.8442	85.5324	72.3681	66.889	74.9298	7.82371	40.7282	71.3993	11.5753
65	41.8984	84.8927	92.676	78.3152	85.2946	5.86968	40.6924	53.5073	68.8824	80.6416	67.6771	11.1103	41.4627	85.8115	89.6647	94.8571	90.1111	3.7063	41.3512	81.0276	12.2553		65	41.8984	79.2327	85.1005	62.7278	75.687	9.47146	40.6924	45.3983	70.8603	74.5697	63.6095	12.9659	41.4627	87.3468	72.8109	63.5142	74.5573	9.80767	41.3512	71.2846	12.152
66	42.6555	47.1275		72.1328	59.6302	12.5026	41.3118	52.5047	67.7522	79.4013	66.5527	11.0132	42.0892	85.9727	89.0699	93.8189	89.6205	3.22676	42.0188	73.4725	15.878		66	42.6555		88.748	63.9165	76.3323	12.4158	41.3118	44.9327	70.5993	74.4488	63.3269	13.1013	42.0892	64.7032	74.112	69.5978	69.471	3.84217	42.0188	68.8823	11.5767
67	43.4407	60.1642	93.7946	77.7166	77.2251	13.734	41.9314	52.2346	66.3923	81.2698	66.6322	11.8548	42.9237	81.567	60.8965	91.4898	77.9844	12.744	42.7653	73.9473	13.8097		67	43.4407		91.4286	63.5069	77.4677	13.9609	41.9314	44.5934	70.29	74.6023	63.1619	13.2474	42.9237	62.7242	74.9146	73.5362	70.3917	5.45087	42.7653	69.4495	12.5264
68	44.1803	63.7472	100.108	83.7542	82.5365	14.8692	42.5509	51.8947	66.3395	81.8104	66.6815	12.2155	43.5729	96.8013	67.8483	107.797	90.8156	16.8493	43.4347	80.0112	17.8419		68	44.1803		92.9499	65.2735	79.1117	13.8382	42.5509	43.5908	69.3961	74.3687	62.4519	13.4904	43.5729	65.9173	80.8347	73.186	73.3127	6.09065	43.4347	70.6896	13.2587
69	44.9416	63.9313	106.1	85.9079	85.313	17.2203	43.1709	45.9574	67.4101	80.3716	64.5797	14.1914	44.2177	97.3957	67.2478	108.912	91.1852	17.5671	44.1101	80.3593	19.9773		69	44.9416	75.6129	89.839	63.4493	76.3004	10.7845	43.1709	47.1947	70.3114	75.0882	64.1981	12.1804	44.2177	66.4844	80.8411	71.5015	72.9424	5.94898	44.1101	71.1469	11.2268
70	45.574	64.6213	105.554	83.1712	84.4487	16.7349	43.7902	49.6418	74.0662	91.8407	71.8495	17.2988	44.8666	92.2086	65.2347	106.274	87.9058	17.0282	44.7436	81.4013	18.3675		70	45.574	75.4454	88.7142	62.2323	75.464	10.8112	43.7902	46.3179	77.4155	78.8155	67.5163	15.0004	44.8666	63.8596	78.9071	68.4877	70.4182	6.29292	44.7436	71.1328	11.7451
71	46.204	64.3973	101.101	82.9891	82.8293	14.9848	44.4096	48.5595	72.5159	90.3448	70.4734	17.1198	45.5144	90.2754	63.4341	101.43	85.0466	15.9464	45.376	79.4498	17.2746		71	46.204	74.2032	87.8761	59.892	73.9904	11.4255	44.4096	45.0924	74.7557	78.6219	66.1567	14.9781	45.5144	63.1553	75.4116	66.7708	68.4459	5.14191	45.376	69.531	11.7441
72	46.8341	64.1295	100.839	81.2356	82.068	14.9981	45.0298	46.8393	72.4605	89.1807	69.4935	17.4126	46.1634	87.9394	62.4897	94.8884	81.7725	13.927	46.0091	77.778	16.5841		72	46.8341	73.8299	85.5124	58.5107	72.6177	11.0567	45.0298	44.0401	72.8997	76.7878	64.5759	14.6075	46.1634	62.668	74.3479	67.3436	68.1199	4.79976	46.0091	68.4378	11.4186
73	47.4644	63.9204	98.2965	79.3202	80.5123	14.0593	45.6489	44.8851	69.6416	86.2641	66.9303	17.0013	46.8117	86.4944	61.804	95.1382	81.1455	14.1245	46.6417	76.1961	16.4843		73	47.4644	73.8558	82.617	56.7928	71.0885	10.7228	45.6489	42.933	70.2181	73.9628	62.3713	13.8297	46.8117	63.7686	75.255	66.634	68.5525	4.88162	46.6417	67.3375	11.1097
74	48.0948	63.6229	98.5425	78.9336	80.3663	14.2918	46.268	44.3271	67.4933	82.7777	64.866	15.8069	47.4629	87.4602	61.9662	96.7692	82.0652	14.7115	47.2752	75.7658	16.8344		74	48.0948	72.8049	82.3982	56.6393	70.6141	10.6295	46.268	41.3135	69.1208	72.7712	61.0685	14.0482	47.4629	63.8016	75.1037	66.664	68.5231	4.79769	47.2752	66.7352	11.3094

## Sheet: Ccl PBCEC Hordenine
PBCEC - relative capacitance [%]	time (hours)	A1 - Hord_1	A2 - Hord_2	A3 - Hord_3			time (hours)	A1 - Hord_1	A2 - Hord_2	A3 - Hord_3			time (hours)	A1 - Hord_1	A2 - Hord_2	A3 - Hord_3			time	mean	standard deviation		PBCEC - relative capacitance [%]	time (hours)	D1 - DMSO_1	D2 - DMSO_2	D3 - DMSO_3			time (hours)	D1 - DMSO_1	D2 - DMSO_2	D3 - DMSO_3			time (hours)	D1 - DMSO_1	D2 - DMSO_2	D2 - DMSO_2			mean	mean	standard deviation
Hordenine	2019-09-30	standard	standard	standard	mean	standard deviation	2019-12-17	standard	standard	standard	mean	standard deviation	2020-02-04	standard	standard	standard	mean	standard deviation					DMSO	Transport 1	standard	standard	standard	mean	standard deviation	Transport 2	standard	standard	standard	mean	standard deviation	Transport 3	standard	standard	standard	mean	standard deviation	time [h]
0	0	100	100	100	100	0	4.33317e-06	100	100	100	100	0	0.000541642	100	100	100	100	0	0.000181992	100	0		0	0	100	100	100	100	0	4.33317e-06	100	100	100	100	0	0.000541642	100	100	100	100	0	0.000181992	100	0
1	0.588064	98.8513	99.2191	98.7324	98.9342	0.207174	0.45435	99.3435	98.9665	99.1884	99.1662	0.154697	0.694914	101.744	100.465	101.148	101.119	0.522863	0.579109	99.7398	1.03609		1	0.588064	98.7289	98.6692	98.8177	98.7386	0.0610036	0.45435	99.5246	99.1981	99.0935	99.272	0.183602	0.694914	100.707	100.707	99.4792	100.298	0.578873	0.579109	99.4362	0.736784
2	1.24021	99.4265	98.4752	99.2718	99.0578	0.41677	1.07992	98.867	99.4223	98.9596	99.083	0.242923	1.34464	104.31	100.56	101.405	102.092	1.60608	1.22159	100.078	1.72223		2	1.24021	101.612	98.5839	99.1147	99.7703	1.32036	1.07992	100.672	98.5931	107.194	102.153	3.66425	1.34464	100.263	102.365	99.322	100.65	1.27217	1.22159	100.858	2.56204
3	1.87255	103.722	102.174	99.353	101.75	1.80884	1.70628	101.024	101.886	99.7586	100.89	0.873633	2.00494	104.113	101.345	101.535	102.331	1.26269	1.86125	101.657	1.49238		3	1.87255	100.815	99.8227	99.7576	100.132	0.484048	1.70628	102.53	99.0868	99.4249	100.347	1.54965	2.00494	100.327	102.44	100.196	100.988	1.02809	1.86125	100.489	1.16745
4	2.5043	103.768	102.417	99.891	102.025	1.60675	2.32677	101.959	102.709	100.466	101.711	0.932541	2.66134	104.623	102.042	102.193	102.953	1.18262	2.49747	102.23	1.37637		4	2.5043	101.641	100.308	101.913	101.288	0.701307	2.32677	103.027	99.6422	100.258	100.976	1.472	2.66134	103.065	103.358	100.272	102.232	1.39119	2.49747	101.498	1.34777
5	3.15456	105.407	104.859	105.826	105.364	0.396053	3.02344	101.667	102.192	102.963	102.274	0.532202	3.49824	103.143	105.82	104.408	104.457	1.09339	3.22541	104.032	1.49238		5	3.15456	99.5329	102.768	103.497	101.933	1.72284	3.02344	103.042	102.154	103.126	102.774	0.440053	3.49824	103.345	103.511	100.034	102.297	1.6013	3.22541	102.334	1.42384
6	3.80914	102.872	99.5125	105.524	102.636	2.45992	3.64383	101.594	101.631	102.053	101.759	0.208383	4.14944	103.591	105.669	104.481	104.58	0.851353	3.86747	102.992	1.91378		6	3.80914	99.5455	102.393	103.124	101.687	1.54363	3.64383	103.401	102.061	103.321	102.928	0.613609	4.14944	103.25	103.235	100.489	102.325	1.29805	3.86747	102.313	1.31828
7	4.44229	103.385	104.432	104.226	104.014	0.453033	4.26456	101.191	101.876	102.359	101.809	0.479209	4.79669	103.423	104.923	104.075	104.14	0.614311	4.50118	103.321	1.19039		7	4.44229	99.0425	102.214	103.696	101.651	1.94105	4.26456	103.593	102.242	102.916	102.917	0.55159	4.79669	103.103	103.435	100.468	102.335	1.32761	4.50118	102.301	1.48746
8	5.08081	103.289	105.32	104.351	104.32	0.829095	4.88449	100.873	101.934	102.314	101.707	0.609809	5.44478	103.296	105.513	104.309	104.373	0.906092	5.13669	103.466	1.47494		8	5.08081	99.1515	101.998	102.89	101.346	1.59408	4.88449	103.412	102.117	102.647	102.725	0.531559	5.44478	103.159	103.17	100.16	102.163	1.41631	5.13669	102.078	1.38941
9	5.71537	102.782	102.383	103.063	102.743	0.279142	5.5047	100.703	101.691	102.057	101.484	0.572162	6.09405	103.282	104.998	103.194	103.825	0.830259	5.77137	102.684	1.1313		9	5.71537	99.5461	101.603	102.889	101.346	1.37693	5.5047	103.457	101.563	102.24	102.42	0.78331	6.09405	103.32	103.438	99.5992	102.119	1.78241	5.77137	101.962	1.44914
10	6.34741	102.794	103.278	103.085	103.052	0.198635	6.12515	100.928	101.833	102.306	101.689	0.571822	6.85949	104.192	103.975	103.776	103.981	0.169818	6.44401	102.907	1.00886		10	6.34741	98.92	101.537	102.469	100.975	1.50234	6.12515	103.627	101.763	102.373	102.588	0.776261	6.85949	101.862	100.203	105.509	102.525	2.21652	6.44401	102.029	1.77398
11	6.98001	102.529	102.711	102.896	102.712	0.149487	6.74592	100.726	101.7	102.075	101.5	0.568637	7.50854	101.742	104.309	103.103	103.051	1.04828	7.07816	102.421	0.961595		11	6.98001	97.5741	100.805	101.461	99.9467	1.69887	6.74592	102.203	101.463	101.015	101.56	0.489641	7.50854	101.124	103.842	104.827	103.264	1.56584	7.07816	101.59	1.92196
12	7.80779	102.072	100.652	101.885	101.536	0.629817	7.51091	99.3787	100.259	101.211	100.283	0.748391	8.12875	102.696	104.907	103.963	103.855	0.905817	7.81581	101.892	1.66794		12	7.80779	97.7485	101.023	101.767	100.179	1.74549	7.51091	102.853	101.377	101.215	101.815	0.736574	8.12875	101.609	103.889	104.591	103.363	1.27276	7.81581	101.786	1.85097
13	8.43925	102.371	101.064	102.654	102.029	0.692557	8.13055	99.791	100.922	101.524	100.746	0.718515	8.74811	102.337	105.201	103.859	103.799	1.16981	8.43931	102.191	1.5346		13	8.43925	98.0312	101.769	102.393	100.731	1.92608	8.13055	102.978	101.409	101.052	101.813	0.83665	8.74811	101.176	104.142	103.576	102.965	1.28594	8.43931	101.836	1.68902
14	9.071	102.163	101.659	101.958	101.927	0.207072	8.75049	99.7769	100.726	101.621	100.708	0.75301	9.36779	102.441	104.667	103.723	103.61	0.912304	9.06309	102.082	1.37728		14	9.071	97.818	101.655	102.073	100.516	1.91508	8.75049	103.222	101.593	101.547	102.121	0.778766	9.36779	101.356	103.966	102.585	102.636	1.06575	9.06309	101.757	1.61815
15	9.70275	101.904	100.704	101.934	101.514	0.572841	9.37042	99.498	100.783	101.765	100.682	0.928075	9.98775	102.352	104.482	103.434	103.423	0.869558	9.68697	101.873	1.4018		15	9.70275	97.3502	101.013	101.679	100.014	1.90309	9.37042	103.386	101.329	101.268	101.994	0.984118	9.98775	101.375	104.064	102.596	102.679	1.09923	9.68697	101.562	1.79154
16	10.3348	102.054	101.012	101.843	101.636	0.449592	9.99034	99.7529	100.749	101.724	100.742	0.804793	10.6077	102.242	104.966	103.527	103.579	1.11272	10.3109	101.986	1.44851		16	10.3348	98.0008	100.778	101.996	100.258	1.67204	9.99034	103.659	101.526	101.105	102.097	1.11775	10.6077	101.748	104.206	102.251	102.735	1.0601	10.3109	101.697	1.6808
17	10.9671	101.929	100.667	101.654	101.417	0.541694	10.6105	99.5468	100.683	101.552	100.594	0.820951	11.2282	102.147	104.433	103.659	103.413	0.949132	10.9353	101.808	1.42268		17	10.9671	98.0663	101.453	101.384	100.301	1.58032	10.6105	103.773	101.201	101.05	102.008	1.24979	11.2282	101.667	104.069	101.7	102.479	1.12457	10.9353	101.596	1.62792
18	11.5991	102.013	100.946	101.599	101.519	0.439175	11.2307	99.4638	100.831	101.556	100.617	0.867531	11.8482	102.367	104.223	103.39	103.327	0.75889	11.5593	101.821	1.33277		18	11.5991	98.0675	101.138	101.773	100.326	1.61811	11.2307	103.947	101.399	100.951	102.099	1.31932	11.8482	101.688	104.171	101.664	102.508	1.1761	11.5593	101.644	1.67643
19	12.2312	101.815	100.729	101.836	101.46	0.516662	11.8512	99.7429	100.999	101.447	100.729	0.72124	12.4685	102.465	104.873	103.563	103.633	0.984596	12.1836	101.941	1.45147		19	12.2312	98.3835	101.01	102.074	100.489	1.55091	11.8512	103.938	101.431	100.88	102.083	1.33056	12.4685	102.05	104.268	101.583	102.634	1.17131	12.1836	101.735	1.63599
20	12.8637	102.06	100.55	101.768	101.459	0.653968	12.4717	99.6123	100.727	101.594	100.644	0.810994	13.0901	102.447	104.774	103.647	103.623	0.950104	12.8085	101.909	1.49738		20	12.8637	98.6199	101.182	102.14	100.647	1.48592	12.4717	104.08	101.063	100.406	101.85	1.59978	13.0901	101.847	103.933	101.027	102.269	1.22339	12.8085	101.589	1.60008
21	13.4957	101.992	100.816	101.768	101.525	0.509483	13.0922	99.2582	100.693	101.337	100.43	0.869023	13.71	102.487	104.228	103.563	103.426	0.71717	13.4326	101.794	1.42899		21	13.4957	98.4397	101.46	101.617	100.506	1.46235	13.0922	104.023	101.128	100.622	101.924	1.49815	13.71	101.921	103.895	101.11	102.308	1.16939	13.4326	101.58	1.58676
22	14.1283	101.719	100.676	101.792	101.395	0.509674	13.713	99.3948	100.434	101.562	100.464	0.884988	14.3299	102.228	103.869	103.541	103.213	0.709246	14.0571	101.691	1.34843		22	14.1283	98.5314	101.538	101.497	100.522	1.40759	13.713	104.308	100.775	100.344	101.809	1.77553	14.3299	101.878	103.869	101.313	102.353	1.09608	14.0571	101.561	1.64359
23	14.7626	102.039	100.815	101.756	101.537	0.523267	14.3357	99.3039	100.614	101.276	100.398	0.819521	14.9496	102.727	104.424	103.688	103.613	0.694629	14.6826	101.849	1.49922		23	14.7626	98.632	101.381	101.986	100.666	1.45962	14.3357	104.269	100.776	100.549	101.864	1.70271	14.9496	102.259	104.035	100.878	102.39	1.29217	14.6826	101.64	1.65939
24	15.3946	102.045	100.969	101.866	101.627	0.47056	14.9562	99.1842	100.314	101.19	100.23	0.821186	15.5695	102.753	104.299	103.345	103.466	0.636607	15.3068	101.774	1.47983		24	15.3946	98.5756	101.508	101.559	100.547	1.39442	14.9562	104.302	100.756	100.089	101.716	1.84911	15.5695	101.854	103.808	100.794	102.152	1.24841	15.3068	101.472	1.66318
25	16.0295	101.784	100.71	101.646	101.38	0.477415	15.5772	99.1475	100.511	101.151	100.27	0.83543	16.1892	102.136	104.549	103.225	103.303	0.986493	15.9319	101.651	1.48442		25	16.0295	98.3828	101.766	101.559	100.569	1.54835	15.5772	104.466	100.604	100.215	101.762	1.91901	16.1892	101.854	103.878	100.463	102.065	1.40189	15.9319	101.465	1.76029
26	16.664	102.402	100.772	101.774	101.649	0.671383	16.1977	99.0847	100.4	101.093	100.193	0.83295	16.8088	102.541	104.707	103.652	103.633	0.884208	16.5568	101.825	1.62193		26	16.664	98.6394	101.636	102.051	100.775	1.51994	16.1977	104.581	100.554	99.9879	101.708	2.0446	16.8088	101.953	103.46	100.823	102.079	1.07998	16.5568	101.521	1.68905
27	17.3	101.874	101.087	101.894	101.618	0.375617	16.8181	98.9756	100.202	100.975	100.051	0.823027	17.4288	102.339	104.075	103.185	103.199	0.708809	17.1823	101.623	1.44663		27	17.3	99.1428	101.452	101.781	100.792	1.17374	16.8181	104.661	100.815	100.13	101.869	1.99442	17.4288	102.238	103.825	100.537	102.2	1.34262	17.1823	101.62	1.65755
28	17.9363	101.946	100.794	101.763	101.501	0.505364	17.4389	98.7394	100.558	100.948	100.082	0.962715	18.0484	102.237	104.055	103.144	103.145	0.742121	17.8079	101.576	1.46437		28	17.9363	98.4603	101.737	101.709	100.635	1.5381	17.4389	104.904	100.665	99.999	101.856	2.17246	18.0484	101.812	103.539	103.745	103.032	0.866797	17.8079	101.841	1.88943
29	18.845	100.337	102.984	102.341	101.887	1.12753	18.0594	98.9708	100.182	101.15	100.101	0.891346	18.8875	99.9811	103.241	102.294	101.839	1.36935	18.5973	101.276	1.41566		29	18.845	96.1607	102.082	101.701	99.9809	2.70578	18.0594	104.924	100.357	99.8671	101.716	2.27714	18.8875	100.81	102.094	103.814	102.239	1.23072	18.5973	101.312	2.36754
30	19.6772	101.389	101.887	102.345	101.874	0.39052	18.6796	98.7602	100.101	100.999	99.9534	0.919871	19.5063	100.731	104.728	103.068	102.843	1.63944	19.2877	101.557	1.63413		30	19.6772	97.0528	102.486	101.803	100.447	2.41648	18.6796	101.085	99.789	98.8312	99.9017	0.923551	19.5063	101.088	102.556	103.981	102.541	1.18103	19.2877	100.964	1.99754
31	20.3081	101.447	101.064	102.065	101.525	0.412217	19.4773	97.4487	97.6384	100.898	98.6616	1.58305	20.129	100.724	104.79	103.266	102.927	1.67736	19.9715	101.038	2.23169		31	20.3081	98.0703	103.117	101.779	100.989	2.13472	19.4773	101.731	99.5266	99.4741	100.244	1.05155	20.129	100.661	102.661	103.428	102.25	1.16642	19.9715	101.161	1.7398
32	20.939	101.412	101.919	101.985	101.772	0.256001	20.111	97.6987	98.6886	101.077	99.1547	1.41796	20.7592	100.897	104.495	102.928	102.773	1.473	20.6031	101.233	1.93464		32	20.939	97.3707	103.895	101.461	100.909	2.69202	20.111	102.331	99.6651	99.9276	100.641	1.19949	20.7592	100.801	102.303	103.637	102.247	1.15842	20.6031	101.266	1.9586
33	21.5705	101.114	101.216	102.245	101.525	0.510789	20.7309	97.719	98.2328	101.362	99.1046	1.60998	21.3812	100.753	104.553	103.365	102.89	1.58708	21.2275	101.173	2.05939		33	21.5705	97.449	103.276	101.57	100.765	2.44595	20.7309	101.573	99.7034	99.1437	100.14	1.03868	21.3812	100.78	102.522	103.915	102.406	1.2823	21.2275	101.104	1.95316
34	22.2016	101.495	100.975	101.793	101.421	0.337965	21.3506	97.915	98.7982	100.711	99.1413	1.16679	22	101.159	104.142	103.09	102.797	1.23551	21.8507	101.12	1.80928		34	22.2016	97.118	103.403	101.743	100.755	2.65923	21.3506	101.547	99.7824	99.1873	100.172	1.00187	22	100.276	102.478	102.937	101.897	1.16148	21.8507	100.941	1.91171
35	22.8328	101.325	101.124	102.273	101.574	0.501211	21.9702	97.8545	98.2763	100.798	98.9762	1.29956	22.619	101.459	104.308	103.389	103.052	1.18715	22.474	101.201	1.98855		35	22.8328	97.2194	102.576	101.887	100.561	2.37939	21.9702	101.863	99.7028	99.1427	100.236	1.17282	22.619	100.28	102.703	103.04	102.007	1.22934	22.474	100.935	1.85535
36	23.464	101.273	101.134	102.139	101.515	0.444668	22.5898	97.7121	98.3077	101.135	99.0514	1.4929	23.2393	101.234	104.93	103.198	103.121	1.50985	23.0977	101.229	2.09032		36	23.464	97.711	102.734	101.649	100.698	2.15818	22.5898	102.016	99.8615	98.8819	100.253	1.30905	23.2393	101.032	102.935	102.878	102.282	0.883941	23.0977	101.078	1.77262
37	24.0957	101.186	101.471	102.069	101.575	0.368144	23.2098	97.9896	98.2544	101.217	99.1539	1.4632	23.8583	100.845	104.408	103.433	102.895	1.50349	23.7213	101.208	1.97812		37	24.0957	97.8519	102.709	101.676	100.746	2.08921	23.2098	102.288	99.62	99.2662	100.391	1.3487	23.8583	97.231	98.1331	100.738	98.7007	1.48692	23.7213	99.9459	1.89589
38	24.7331	99.3606		101.283	100.322	0.961425	23.8314	97.802	98.0917	101.248	99.0472	1.56066	24.6918	99.201	102.772	101.575	101.183	1.48386	24.4187	100.167	1.6832		38	24.7331		107.301	100.387	103.844	3.4573	23.8314	102.315	99.8077	99.0046	100.376	1.41005	24.6918	99.0925	99.0917	102.179	100.121	1.45538	24.4187	101.147	2.63893
39	25.464	98.5333	100.605	101.365	100.168	1.19671	24.4509	97.7198	98.6084	101.261	99.1963	1.50411	25.31	100.154	104.083	103.076	102.438	1.66639	25.075	100.601	2.00044		39	25.464	97.3486	103.147	100.684	100.393	2.37615	24.4509	102.554	99.9095	99.1448	100.536	1.46052	25.31	99.4574	99.6538	102.633	100.581	1.45288	25.075	100.504	1.81745
40	26.0943	99.4044	100.377	100.986	100.256	0.651524	25.0706	97.6516	98.6842	101.005	99.1136	1.40223	25.9364	99.8062	103.457	102.231	101.832	1.51713	25.7004	100.4	1.67507		40	26.0943	96.0778	103.096	100.744	99.9723	2.91641	25.0706	96.492	97.4777	96.5146	96.8281	0.459449	25.9364	99.4051	99.616	102.16	100.394	1.25211	25.7004	99.0647	2.44111
41	26.7266	98.715	100.69	101.296	100.234	1.10202	25.8266	93.5521	95.3369	100.257	96.3818	2.83509	26.5547	99.7518	102.904	101.504	101.387	1.28973	26.3693	99.3342	2.86675		41	26.7266	96.1711	102.776	100.875	99.9407	2.77622	25.8266	97.1193	98.3742	97.5507	97.6814	0.520567	26.5547	98.8537	99.2865	102.063	100.068	1.42176	26.3693	99.2299	2.12953
42	27.3578	99.0479	100.834	101.373	100.418	0.993642	26.4471	93.5765	95.8098	100.254	96.5468	2.77558	27.1754	99.1899	103.879	101.56	101.543	1.91418	26.9935	99.5027	2.94918		42	27.3578	95.8216	101.789	100.124	99.2449	2.5143	26.4471	97.3636	98.1848	97.504	97.6841	0.358637	27.1754	98.7474	99.767	101.987	100.167	1.35228	26.9935	99.032	1.95186
43	27.9885	98.4901	99.7446	100.513	99.5825	0.833687	27.0665	93.5671	96.9515	100.429	96.9823	2.80125	27.7937	99.4726	103.159	102.395	101.675	1.58866	27.6162	99.4134	2.71547		43	27.9885	96.2309	102.574	100.781	99.862	2.66983	27.0665	97.4159	98.3767	97.331	97.7079	0.474169	27.7937	99.0903	99.5686	102.458	100.372	1.48772	27.6162	99.3141	2.12651
44	28.6191	98.6969	100.867	100.582	100.049	0.962833	27.6856	93.3931	96.3678	100.303	96.688	2.83002	28.4122	99.9198	103.437	102.241	101.866	1.46025	28.2389	99.5341	2.87927		44	28.6191	96.0179	102.305	100.034	99.4524	2.59964	27.6856	97.5327	98.2433	97.2311	97.6691	0.424326	28.4122	98.7908	99.8508	102.269	100.303	1.45543	28.2389	99.1416	2.05518
45	29.2505	98.5973	100.736	100.273	99.8686	0.9186	28.3047	93.366	95.7966	99.9475	96.37	2.71731	29.0355	100.431	103.544	102.473	102.149	1.29159	28.8636	99.4626	2.99125		45	29.2505	96.3887	102.69	100.679	99.9194	2.62815	28.3047	97.854	98.7348	96.8953	97.828	0.751219	29.0355	99.2016	99.7191	102.747	100.556	1.5637	28.8636	99.4344	2.15948
46	29.8812	98.6026	100.11	100.772	99.8283	0.907792	28.9239	93.1525	95.9058	100.464	96.5074	3.01506	29.6539	100.435	103.275	102.195	101.968	1.17055	29.4863	99.4346	2.96801		46	29.8812	96.7312	102.971	100.403	100.035	2.5607	28.9239	97.9469	98.3631	97.1627	97.8242	0.497666	29.6539	99.175	100.052	102.668	100.632	1.48376	29.4863	99.497	2.11201
47	30.5121	99.1061	100.154	100.775	100.012	0.688782	29.5433	93.2939	95.6376	100.446	96.459	2.97686	30.2727	100.952	103.912	102.915	102.593	1.22997	30.1094	99.6879	3.15278		47	30.5121	96.3905	103.135	100.416	99.9803	2.77046	29.5433	98.1405	98.6407	96.8306	97.8706	0.763194	30.2727	99.299	100.368	102.344	100.67	1.26142	30.1094	99.5071	2.16831
48	31.1438	98.9343	99.9506	100.389	99.7578	0.609178	30.1627	92.7487	95.6095	100.015	96.1243	2.98858	30.8915	100.37	103.366	102.182	101.973	1.23189	30.7326	99.2849	3.06901		48	31.1438	96.2962	102.941	100.818	100.019	2.77112	30.1627	98.1955	98.6357	96.893	97.9081	0.73992	30.8915	99.516	99.8571	103.013	100.796	1.57441	30.7326	99.574	2.24873
49	31.7747	98.7707	100.499	101.299	100.19	1.05507	30.782	92.9479	95.3906	99.8187	96.0524	2.84377	31.51	99.7541	103.356	102.097	101.736	1.49256	31.3556	99.3259	3.09281		49	31.7747	95.985	102.562	100.872	99.8065	2.78888	30.782	98.5214	98.4222	97.0086	97.984	0.690964	31.51	99.2542	100.069	102.367	100.563	1.31803	31.3556	99.4513	2.12199
50	32.4056	98.4354	100.169	100.598	99.7341	0.934888	31.4014	93.01	95.5843	100.021	96.205	2.89556	32.1379	100.208	103.471	102.061	101.914	1.33622	31.9816	99.2842	3.03542		50	32.4056	95.4645	102.772	100.596	99.6109	3.06367	31.4014	98.5497	98.5803	97.2522	98.1274	0.618976	32.1379	99.2499	100.012	102.438	100.567	1.35956	31.9816	99.435	2.20901
51	33.0367	98.9232	99.639	100.899	99.8205	0.816967	32.0208	92.834	95.1245	99.9378	95.9655	2.96042	32.7564	100.283	103.479	102.63	102.131	1.35166	32.6046	99.3055	3.19691		51	33.0367	96.0173	102.518	100.255	99.5965	2.69425	32.0208	98.6608	98.1904	96.5753	97.8088	0.893121	32.7564	99.3223	100.248	102.328	100.633	1.25685	32.6046	99.3461	2.13838
52	33.6677	98.9748	100.238	100.982	100.065	0.828676	32.6401	92.5894	95.3447	99.7217	95.8853	2.93671	33.3749	100.006	102.895	101.909	101.603	1.19866	33.2276	99.1845	3.06911		52	33.6677	96.2769	103.471	100.258	100.002	2.94236	32.6401	98.9227	98.5061	96.7345	98.0544	0.948705	33.3749	99.3728	100.132	102.468	100.657	1.317	33.2276	99.5712	2.23292
53	34.2988	98.6323	100.71	100.769	100.037	0.993757	33.2595	92.2545	95.1663	99.8382	95.753	3.12372	34.003	100.086	103.51	102.557	102.051	1.44295	33.8538	99.2803	3.34247		53	34.2988	96.0404	103.316	100.301	99.8861	2.98492	33.2595	99.0475	98.5498	96.8275	98.1416	0.951171	34.003	99.4948	100.299	102.848	100.881	1.42949	33.8538	99.6361	2.28784
54	.	98.795	99.9974	100.461	99.751	0.702004	33.8791	92.0558	95.493	99.8164	95.7884	3.17517	34.6218	101.017	103.911	102.587	102.505	1.18259	34.2504	99.3482	3.40461		54	34.9337	95.7877	103.478	100.712	99.9926	3.18047	33.8791	99.1888	98.4636	96.8511	98.1678	0.977013	34.6218	99.6405	100.04	102.772	100.818	1.39145	34.4782	99.6593	2.35819
55	35.5671	98.7768	100.399	100.843	100.006	0.888162	34.4984	91.8964	95.2889	99.7335	95.6396	3.20906	35.2403	100.235	103.227	102.43	101.964	1.26512	35.102	99.2034	3.34938		55	35.5671	96.617	103.588	100.505	100.237	2.85213	34.4984	99.367	98.5397	96.7726	98.2264	1.08205	35.2403	99.2176	100.379	103.099	100.898	1.62667	35.102	99.7872	2.29669
56	36.2003	99.4911	100.913	100.49	100.298	0.596341	35.1178	91.7359	95.3532	100.205	95.7647	3.46979	35.8597	100.298	102.997	102.762	102.019	1.22062	35.7259	99.3607	3.40401		56	36.2003	95.4384	103.466	100.379	99.761	3.30619	35.1178	99.6137	98.7771	96.8169	98.4025	1.17211	35.8597	99.5245	100.511	102.374	100.803	1.18167	35.7259	99.6556	2.35227
57	36.8351	99.0701	99.9768	100.742	99.9296	0.683239	35.7372	91.8762	95.2699	99.6198	95.5887	3.16934	36.4788	101.139	102.912	102.491	102.18	0.756408	36.3504	99.2329	3.34353		57	36.8351	96.2903	103.269	100.406	99.9882	2.86422	35.7372	99.6595	98.7214	96.7238	98.3683	1.22424	36.4788	99.571	100.349	102.863	100.927	1.40471	36.3504	99.7613	2.23812
58	37.47	98.8658	100.463	100.191	99.8397	0.697494	36.3565	91.8962	95.2053	99.8924	95.6646	3.28053	37.1041	99.5353	103.817	102.173	101.842	1.76364	36.9769	99.1154	3.37761		58	37.47	96.248	103.555	100.043	99.9488	2.98398	36.3565	99.9287	98.5611	96.5505	98.3468	1.38745	37.1041	99.5379	100.572	102.99	101.033	1.44645	36.9769	99.7762	2.35047
59	38.104	99.3158	100.61	101.245	100.39	0.802746	36.9759	91.2543	95.1772	100.043	95.4916	3.5949	37.7229	100.309	103.005	102.476	101.93	1.16644	37.6009	99.2705	3.53717		59	38.104	96.417	103.744	100.39	100.183	2.99461	36.9759	100.129	98.2367	96.7307	98.3654	1.39021	37.7229	100.046	100.465	102.801	101.104	1.21197	37.6009	99.8843	2.32764
60	38.7419	98.8339	100.388	100.885	100.036	0.873633	37.5953	91.5513	94.7646	100.167	95.4944	3.55516	38.3442	99.8641	103.394	102.282	101.847	1.47347	38.2271	99.1255	3.51145		60	38.7419	95.9918	103.236	100.114	99.7806	2.96691	37.5953	100.354	98.6497	96.7904	98.5981	1.45539	38.3442	99.705	100.391	102.857	100.984	1.35376	38.2271	99.7877	2.28039
61	39.3734	99.7359	101.01	100.726	100.491	0.54612	38.2146	91.148	94.9089	99.8731	95.31	3.57328	38.9841	100.265	103.275	102.136	101.892	1.2405	38.8574	99.2309	3.5892		61	39.3734	96.188	104.316	100.152	100.219	3.31838	38.2146	100.684	98.4632	96.7612	98.6362	1.60622	38.9841	99.9551	100.788	102.779	101.174	1.18487	38.8574	100.01	2.46856
62	40.0043	99.2506	100.249	100.968	100.156	0.704069	38.8343	91.231	94.9405	99.4039	95.1918	3.34132	39.6026	100.503	103	102.117	101.873	1.03362	39.4804	99.0737	3.50272		62	40.0043	96.0376	103.155	99.806	99.6663	2.90743	38.8343	100.744	98.3519	96.4683	98.5215	1.74981	39.6026	100.006	100.715	102.985	101.235	1.27055	39.4804	99.8077	2.36936
63	40.6368	98.9599	99.7724	101.405	100.046	1.01665	39.4537	91.3352	94.9794	99.9927	95.4358	3.54911	40.2214	100.108	103.259	102.157	101.841	1.30532	40.104	99.1076	3.51993		63	40.6368	96.4794	103.552	99.9395	99.9903	2.88768	39.4537	101.355	98.6042	96.9856	98.9817	1.80373	40.2214	99.4423	100.685	102.865	100.997	1.41452	40.104	99.9897	2.28212
64	41.2675	99.3798	100.237	100.673	100.097	0.53731	40.0731	90.9446	94.7881	100.001	95.2447	3.71141	40.8442	99.8089	103.633	103.196	102.213	1.70916	40.7282	99.1847	3.76428		64	41.2675	95.8997	103.681	99.9814	99.854	3.17799	40.0731	101.292	98.4434	96.7622	98.8326	1.8697	40.8442	100.165	100.545	103.033	101.248	1.27185	40.7282	99.9781	2.45984
65	41.8984	99.4834	100.888	100.891	100.421	0.662785	40.6924	91.0047	94.6698	99.5396	95.0713	3.49589	41.4627	100.716	104.397	102.334	102.482	1.50648	41.3512	99.3248	3.8381		65	41.8984	95.861	103.717	99.8802	99.8196	3.20766	40.6924	101.458	98.5197	96.5282	98.8354	2.02503	41.4627	99.5912	100.666	100.917	100.391	0.575035	41.3512	99.6821	2.30648
66	42.6555	99.3705		103.529	101.45	2.07946	41.3118	90.6564	94.6685	99.8814	95.0688	3.77668	42.0892	100.208	103.449	102.744	102.134	1.39181	42.0188	99.3134	4.2469		66	42.6555		102.906	97.8775	100.392	2.51448	41.3118	101.723	98.68	96.7979	99.0671	2.02934	42.0892	88.8361	94.9083	102.258	95.3341	5.48769	42.0188	97.9984	4.35207
67	43.4407	93.5561	105.929	105.24	101.575	5.67722	41.9314	90.4746	94.474	99.8787	94.9424	3.85346	42.9237	98.7	92.8633	98.908	96.8238	2.80175	42.7653	97.7804	5.10877		67	43.4407		102.28	99.3676	100.824	1.4563	41.9314	101.828	98.6522	96.6921	99.0576	2.11637	42.9237	89.9469	95.8653	102.559	96.1236	5.15196	42.7653	98.3989	3.96707
68	44.1803	89.6493	102.823	100.82	97.7642	5.79599	42.5509	90.2337	94.6566	99.5918	94.8274	3.82234	43.5729	97.1204	94.2063	101.737	97.6878	3.10035	43.4347	96.7598	4.59783		68	44.1803		101.412	98.1132	99.7628	1.64962	42.5509	102.072	98.7991	96.5878	99.1531	2.25296	43.5729	91.7641	97.2794	102.067	97.0369	4.2098	43.4347	98.5119	3.25435
69	44.9416	90.5253	98.5297	103.052	97.3691	5.17955	43.1709	90.163	87.6448	97.2079	91.6719	4.04728	44.2177	97.3119	95.5074	102.526	98.4485	2.97599	44.1101	95.8298	5.11794		69	44.9416	100.101	103.563	98.7748	100.813	2.01844	43.1709	89.8951	94.6651	94.272	92.9441	2.16189	44.2177	91.8083	97.7045	100.822	96.7782	3.73755	44.1101	96.845	4.23016
70	45.574	90.0378	98.0765	104.208	97.4409	5.80256	43.7902	91.9127	89.5252	99.1639	93.534	4.09859	44.8666	97.4435	94.6777	102.068	98.063	3.04861	44.7436	96.3459	4.89273		70	45.574	100.127	102.801	98.9516	100.626	1.61083	43.7902	90.7005	95.7421	94.9337	93.7921	2.21085	44.8666	91.7859	97.1303	101.123	96.6799	3.82533	44.7436	97.0328	3.90117
71	46.204	89.4999	98.2875	102.67	96.8193	5.47614	44.4096	92.5383	90.0696	99.3591	93.989	3.9287	45.5144	96.0109	94.4517	101.828	97.4303	3.17431	45.376	96.0795	4.55489		71	46.204	99.8231	102.724	98.2977	100.282	1.83582	44.4096	89.9569	95.7744	94.8256	93.519	2.54836	45.5144	91.5248	97.3922	101.476	96.7976	4.08419	45.376	96.866	4.05865
72	46.8341	89.4016	98.1903	102.549	96.7135	5.46786	45.0298	91.5553	89.702	98.5718	93.2764	3.82012	46.1634	97.2977	94.789	101.388	97.8249	2.7198	46.0091	95.9383	4.58746		72	46.8341	99.0423	103.789	98.4588	100.43	2.38702	45.0298	89.4356	95.3396	94.6097	93.1283	2.62806	46.1634	91.6412	97.3657	100.934	96.647	3.82765	46.0091	96.7351	4.23968
73	47.4644	88.818	97.7581	102.423	96.3331	5.64494	45.6489	91.7728	89.5514	97.9884	93.1042	3.57071	46.8117	97.2771	94.8653	100.901	97.6813	2.48077	46.6417	95.7062	4.53997		73	47.4644	98.0846	103.6	98.3325	100.006	2.54376	45.6489	89.4615	95.3223	94.2244	93.0027	2.54382	46.8117	91.7548	97.387	101.225	96.7889	3.88926	46.6417	96.5992	4.18902
74	48.0948	88.9169	97.931	102.485	96.4443	5.63801	46.268	91.7158	89.608	98.2843	93.2027	3.69483	47.4629	96.8283	94.9985	100.861	97.5627	2.44913	47.2752	95.7366	4.53479		74	48.0948	98.3788	103.882	98.1586	100.14	2.64773	46.268	89.4874	95.5321	93.8817	92.9671	2.55108	47.4629	91.9073	97.3307	101.131	96.7897	3.78499	47.2752	96.6322	4.22715

## Sheet: TEER Caco Hordenine
Caco-2 - relative TEER [%]	Transport 3	TEER [%]	TEER [%]	TEER [%]		Transport 2	TEER [%]	TEER [%]	TEER [%]		Transport 1	TEER [%]	TEER [%]	TEER [%]						Caco-2 - relative TEER [%]				Transport 1	TEER [%]	TEER [%]	TEER [%]	Transport 2	TEER [%]	TEER [%]	TEER [%]	Transport 3	TEER [%]	TEER [%]	TEER [%]		mean	mean	standard deviation
Hordenine	time (hours)	D1	D2	D3		time (hours)	D1	D2	D3		time (hours)	D1	D2	D3						DMSO				time (h)				time (h)				time (h)					time [h]	TEER [%]
		Hord_1	Hord_2	Hord_3			Hord_1	Hord_2	Hord_3			Hord_1	Hord_2	Hord_3		mean	mean	standard deviation						0	1	1	1	0	1	1	1	1.29992e-05	1	1	1		1.85704e-06	1	0
		standard	standard	standard			standard	standard	standard			standard	standard	standard		time [h]	TEER [%]							0.3386	1.28302	1.15382	1.07296	0.3178	1	1	1						0.3444	1.08497	0.104696
	4.33308e-06	100	100	100		0	100	100	100		0	100	100	100		1.44436e-06	100	0						1.2525	1.46163	1.328	1.38919	1.2856	1.21107	1.19216	1.12133	1.34123	1.11386	1.12963	1.10038		1.29329	1.22747	0.125834
						0.0280667	38.1012	113.225	34.1914		0.039		133.342	118.937		0.0335333	87.5592	42.5054						1.9844	1.16911	1.29685	0.573258	2.0167	1.01351	1.12831	1.15974	1.97742	1.14804	1.22161	1.22261		2.01126	1.10367	0.20134
	1.13759	134.161	131.635	123.646		0.7787	48.5389	122.309	32.766		0.97625		160.378	166.602		0.964179	115.005	45.6529						2.8925	1.23617	1.29626	1.20598	2.8997	0.945675	1.07754		2.61058	1.10075	1.24059	1.25664		2.85851	1.16995	0.11055
	1.77283	134.926	133.267	125.562		1.7393	48.5389	122.309	32.766		1.707	107.409	151.545	161.985		1.73971	113.145	41.6934						3.6311	1.04704	1.20787	1.88958	3.6453	0.963889	1.0731	1.0283	3.24092	1.015	1.15728	1.18348		3.5955	1.17395	0.264685
	2.40401	133.997	133.286	122.869		2.6282	53.8228	137.13	35.0115		2.6082	108.481	140.604	171.177		2.5468	115.153	41.1521						4.3667	0.86245	1.05113	1.06308	4.3808	0.895686	0.95963	0.954451	4.00511	1.09411	1.25833	1.23562		4.33497	1.04161	0.131498
	3.03435	117.829	118.895	108.307		3.36557	50.708	115.711	36.2176		3.35307	109.982	137.781	160.951		3.25099	106.265	37.0847						5.1006	0.790998	0.96098	0.926443	5.1122	0.809428	0.909705	0.765222	4.63538	1.00696	1.1702	1.14193		5.05298	0.94243	0.137251
	4.444	116.502	111.391	99.2665		4.10313	50.7095	125.499	36.9602		4.089	97.5081	140.604	171.177		4.21205	105.513	39.305						5.8322	0.726944	0.895012	0.835024	5.8433	0.750082	0.928212	0.817351	5.89606	0.891369	0.999337	0.930933		5.86005	0.863807	0.0839358
	5.07434	107.91	106.928	95.2729		4.8349	47.7559	113.686	36.5426		4.8212	90.7683	137.781	160.951		4.91015	99.7328	36.9737						6.7969	0.145325	1.05182	0.994915	6.9225	0.865012	1.04203	0.963141	6.52668	0.852575	0.937628	0.853798		6.82593	0.85625	0.261523
	5.70468	101.233	97.8888	89.1925		5.5659	43.6501	103.871	36.5632		5.5548	91.9834	141.273	144.405		5.60846	94.451	34.6406						7.5372	0.185335	0.992346	0.85506	7.6472	0.812622	1.0394	0.9572	7.85289	1.07293	1.10213	1.06785		7.64334	0.89832	0.268854
	6.33502	93.454	96.6617	87.9535		6.6472	46.0308	96.205	37.1193		6.5125	114.758	131.777	128.554		6.49824	92.5015	30.9427						8.2772	0.216101	0.884153	0.853731	8.37	0.735409	0.960007	0.883379	8.48389	0.976985	1.06904	1.06284		8.36034	0.849071	0.244665
	6.96564	84.2239	90.1016	84.6314		7.3759	47.1893	108.361	43.6228		7.24973	111.989	122.681	118.91		7.19709	90.19	27.4266						9.015	0.236822	0.79794	0.633169	9.0936	0.716419	0.906244	0.855638	9.11536	0.936068	1.0039	0.975109		9.07671	0.784589	0.224843
	8.28575	104.569	114.355	91.5767		8.0989	48.445	108.965	46.2937		7.9901	101.722	132.246	145.381		8.12492	99.2837	31.6546						9.7522	0.24738	0.754963	0.732475	9.8164	0.692097	0.869835	0.815093	9.74682	0.904036	0.9552	0.904898		9.79263	0.763997	0.200824
	8.91693	98.9223	108.701	89.6826		8.82203	48.1183	99.8708	47.9856		8.72963	99.3825	128.787	142.899		8.82287	96.0387	30.0161						10.4889	0.253395	0.70359	0.681849	10.5392	0.663542	0.860696	0.800011	10.378	0.883712	0.898111	0.838623		10.5082	0.731503	0.188631
	9.54784	94.2007	104.716	86.2019		9.5451	49.5045	93.0322	50.4871		9.4666	97.6795	112.723	131.513		9.51985	91.1175	25.2682						11.2269	0.255374	0.675066	0.645998	11.2625	0.635794	0.850551	0.79014	11.0092	0.863548	0.858614	0.78967		11.2248	0.707195	0.181238
	10.1787	90.3152	99.1855	82.0546		10.268	52.4716	88.0719	55.2425		10.2039	94.9669	103.653	120.25		10.2169	87.3568	20.6318						11.9642	0.26599	0.642401	0.622865	11.9889	0.631013	0.849525	0.768948	11.6404	0.838587	0.826721	0.752107		11.9426	0.688684	0.172024
	10.8096	88.449	94.541	81.0905		10.9909	55.5935	82.8317	58.3689		10.9405	89.9954	95.2922	117.171		10.9137	84.8148	17.8339						12.6903	0.26812	0.614732	0.600083	12.7144	0.608671	0.839053	0.745503	12.2721	0.83761	0.796553	0.728651		12.6545	0.670997	0.168335
	11.4445	87.7016	93.5446	80.2308		11.7148	55.9504	80.7305	62.2916		11.6788	90.5615	91.5522	111.285		11.6127	83.7609	15.7473						13.4153	0.271864	0.595371	0.587703	13.4378	0.613937	0.808067	0.753652	13.5362	0.83808	0.764907	0.717215		13.4559	0.6612	0.162907
	12.0759	85.6726	91.9432	79.3465		12.4433	60.0253	79.4536	66.2364		12.4158	88.7108	87.1191	106.352		12.3117	82.7621	12.9798						14.1406	0.276416	0.56012	0.577842	14.1606	0.623299	0.839388	0.745059	14.1679	0.847714	0.765552	0.703675		14.1667	0.659896	0.167634
	12.7091	81.8039	90.748	79.2941		13.1665	63.143	74.6196	67.6918		13.1419	85.7392	84.6178	103.135		13.0058	81.1991	11.3549						14.8686	0.28099	0.545136	0.554446	14.8839	0.604176	0.839594	0.741315	14.7999	0.835347	0.767885	0.694282		14.8791	0.651463	0.167621
	13.972	83.1795	88.4808	78.9295		13.8892	63.7131	76.7303	69.1828		13.8674	81.8146	82.8247	97.7347		13.9095	80.2878	9.43511						15.5922	0.283102	0.524982	0.547749	15.6078	0.60942	0.83187	0.738826	15.4328	0.854735	0.761314	0.702198		15.5898	0.650466	0.170079
	14.6035	84.4133	87.9446	77.7373		14.6123	67.6777	73.6388	72.4726		14.5923	78.6942	81.5104	95.7188		14.6027	79.9786	8.08114						16.3156	0.285644	0.521434	0.537424	16.3311	0.608879	0.835688	0.742541	16.0645	0.835644	0.78559	0.696054		16.3002	0.649877	0.17051
	15.2349	85.7701	88.1674	73.8992		15.3366	68.4744	76.1975	76.8626		15.3204	75.1864	81.1756	93.8518		15.2973	79.9539	7.53339						17.0386	0.285935	0.501313	0.526618	17.0544	0.604589	0.827315	0.747351	16.6963	0.85035	0.778517	0.712704		17.0102	0.648299	0.174298
	15.8664	85.0645	86.8123	68.3787		16.0597	71.8061	79.7472	79.0745		16.0437	69.4285	75.8151	90.9093		15.9899	78.5596	7.4891						17.7619	0.283707	0.482702	0.52583	17.7786	0.602814	0.825475	0.746345	17.328	0.839757	0.788116	0.720285		17.7207	0.646114	0.17631
	16.4979	82.423	87.894	67.3534		16.7833	72.7592	83.4256	84.0037		16.7672	68.1002	69.2271	88.8766		16.6828	78.2292	8.2768						18.5431	0.36358	0.542831	0.557997	18.6103	0.840595	1.04	0.944439	18.5907	0.828618	0.812407	0.72595		18.5925	0.739602	0.202458
	17.129	82.5264	86.7836	66.8058		17.5062	70.5451	83.1053	84.5397		17.4904	67.5507	67.7568	86.8035		17.3752	77.3797	8.40309						19.2667	0.34753	0.538493	0.596645	19.3347	0.778939	1.0045	0.933908	19.4081	1.14019	1.23143	1.1273		19.3297	0.855437	0.289825
	17.76	81.0411	86.4173	67.5635		18.3374	69.6489	80.8647	86.3461		18.2581	72.3687	68.4054	86.0328		18.1185	77.6321	7.62816						20.1178	0.365274	0.52875	0.642865	20.0625	0.64356	0.895494	0.818371	20.0384	1.09216	1.21881	1.13268		20.0966	0.81533	0.27699
	19.022	113.907	114.104	86.6175		19.0632	111.325	101.85	90.5563		18.9946	74.8748	67.6838	84.935		19.0266	93.9836	16.2243						20.8494	0.339238	0.530723	0.638049	20.8158	0.57755	0.854341	0.773599	20.6687	1.01452	1.15385	1.08805		20.8234	0.774435	0.260873
	19.8481	106.333	108.506	83.4474		19.7869	101.988	104.15	90.8724		19.8407	77.503	78.6472	93.822		19.8252	93.9187	11.3446						21.5853	0.283951	0.461031	0.562852	21.5583	0.530055	0.808661	0.741593	21.2991	0.967268	1.09625	1.02211		21.5468	0.719308	0.262525
	20.4785	97.6471	101.681	80.6277		20.5143	90.8708	103.2	90.5279		20.572	74.4946	68.9778	91.7374		20.5216	88.8628	11.214						22.3169	0.250589	0.417435	0.523735	22.2903	0.48518	0.78486	0.714698	21.9294	0.916013	1.04545	0.95259		22.2642	0.676728	0.256335
	21.1088	88.9107	96.008	76.9178		21.2801	84.8421	98.0318	85.7856		21.3043	63.4724	60.8507	87.5931		21.2311	82.4902	12.333						23.0489	0.235675	0.397235	0.46929	23.0225	0.489639	0.757563	0.687927	22.56	0.883092	0.99618	0.894066		22.9817	0.64563	0.245063
	21.7394	85.1431	91.7899	74.2841		22.0125	79.654	92.3879	82.5487		22.0393	57.0673	67.6496	84.7557		21.9304	79.4756	10.8361						23.7819	0.228576	0.389796	0.444355	23.7608	0.490902	0.740907	0.663169	23.1906	0.858719	0.956905	0.830611		23.7026	0.62266	0.232138
	22.37	80.5812	86.9666	73.1514		22.7447	74.0142	91.4534	80.597		22.7711	54.4441	62.7318	77.2579		22.6286	75.6886	10.8252						24.6453	0.364279	0.481245	0.583325	24.5339	0.669028	0.864573	0.759036	24.4519	0.854681	0.919117	0.792014		24.5837	0.698589	0.178292
	23.0006	76.4872	84.1277	70.5106		23.4775	73.8319	91.5419	79.5218		23.5044	53.4911	60.1905	72.8845		23.3275	73.6208	10.9059						25.3758	0.343788	0.460727	0.58515	25.2572	0.5916	0.870669	0.768589	25.0825	0.865192	0.909288	1.04874		25.2968	0.715971	0.219425
	23.6313	75.535	83.9196	71.0345		24.2558	73.2468	89.9727	77.951		24.3673	69.1362	57.2557	69.2507		24.0848	74.1447	8.86472						26.1019	0.27107	0.397417	0.513726	25.9806	0.48693	0.788322	0.681822	25.8584	1.00545	1.08663	1.0581		26.029	0.69883	0.285729
	24.8925	101.073	104.22	89.4051		24.9858	112.036	98.9931	89.0456		25.0993	66.3625	56.3974	66.0708		24.9925	87.0671	18.4861						26.8261	0.236616	0.355522	0.474485	26.7078	0.427194	0.726783	0.643593	26.4888	0.943758	1.07816	1.02176		26.7409	0.65643	0.288951
	25.7253	95.6096	93.1839	82.0152		25.709	93.5913	91.1546	83.7416		25.8275	56.6135	58.5639	70.232		25.7539	80.5229	14.3142						27.5497	0.208002	0.329227	0.442701	27.4319	0.405604	0.675271	0.589748	27.1194	0.920061	1.02291	0.960224		27.4516	0.617083	0.279625
	26.356	86.0648	89.2874	76.4437		26.4343	78.9408	87.366	81.3364		26.5538	52.4063	62.4485	73.8832		26.448	76.4641	11.4853						28.2742	0.198153	0.309174	0.427638	28.1583	0.399281	0.633004	0.526301	27.75	0.864715	0.946696	0.91332		28.1634	0.579809	0.259776
	26.9863	78.3605	83.8373	73.8399		27.1599	73.1347	81.7765	76.3528		27.2781	50.0883	62.4569	67.9161		27.1414	71.9737	9.93111						28.9975	0.188542	0.287669	0.377412	28.8839	0.412769	0.598878	0.503521	28.3806	0.839942	0.894296	0.857591		28.8744	0.55118	0.247171
	27.6166	71.4253	79.8996	69.2416		27.8846	68.1408	79.2863	71.9939		28.0019	48.1085	60.7377	62.8299		27.8344	67.9626	9.26975						29.7267	0.188125	0.274024	0.366378	29.6092	0.387977	0.575492	0.503604	29.6421	0.815083	0.807581	0.73701		29.678	0.517253	0.219045
	28.2473	67.1666	75.759	65.3377		28.6116	64.5136	75.684	69.367		28.7257	45.1977	58.6571	59.2805		28.5282	64.5515	8.92738						30.4647	0.184537	0.272446	0.364612	30.3356	0.38927	0.563829	0.493252	30.2728	0.787537	0.774299	0.709166		30.3957	0.504328	0.2075
	28.8779	62.4172	73.9161	62.6883		29.3365	63.3508	72.2373	65.5813		29.4496	44.554	56.0742	55.7196		29.2213	61.8376	8.43789						31.1883	0.188772	0.261544	0.359418	31.0619	0.398651	0.510951	0.485951	30.9034	0.796415	0.758743	0.676972		31.1072	0.493046	0.202696
	30.1391	56.9999	68.7818	58.1984		30.0618	61.0978	69.1926	62.5732		30.1932	43.2809	52.2207	51.4493		30.1313	58.1994	7.92799						31.9131	0.194531	0.263185	0.369469	31.7861	0.405403	0.486134	0.479273	31.5351	0.798611	0.730964	0.654549		31.8184	0.486902	0.194609
	30.7697	56.1944	68.1672	56.7734		30.79	58.5973	66.243	60.8566		30.9168	44.151	50.7244	49.5948		30.8255	56.8113	7.358						32.6372	0.202106	0.262913	0.379936	32.5117	0.388336	0.480663	0.477501	32.7966	0.791106	0.712701	0.641261		32.6199	0.481836	0.188469
	31.4003	53.7689	66.9196	55.8147		31.5143	58.6873	66.6406	59.0154		31.6407	44.9562	51.2128	48.9145		31.5184	56.2145	7.05897						33.3608	0.208675	0.266335	0.385327	33.2353	0.396189	0.477683	0.47273	33.4272	0.788841	0.718129	0.649587		33.3302	0.484833	0.187366
	32.0309	52.2878	66.847	56.0089		32.2396	57.5857	65.5913	57.6915		32.3649	45.4293	51.194	47.9238		32.2118	55.6177	6.89244						34.0844	0.216229	0.27509	0.393511	33.9586	0.362554	0.474447	0.474558	34.0579	0.796759	0.692698	0.632919		34.0404	0.479863	0.183139
	32.6616	52.1151	64.6101	54.7338		32.9635	57.0807	65.3621	56.9774		33.0891	46.1764	51.9045	48.6925		32.9047	55.2947	6.17161						34.8081	0.215468	0.265605	0.393806	34.6828	0.343553	0.476104	0.471566	34.689	0.799374	0.62919	0.633885		34.7511	0.469839	0.179222
	33.2922	51.6957	64.1291	54.6605		33.6871	58.118	64.0423	55.8843		33.8127	47.5185	52.4414	46.6252		33.5973	55.0128	5.95627						35.5322	0.217552	0.269288	0.394047	35.4075	0.350773	0.475542	0.470957	35.3197	0.803458	0.684617	0.646241		35.4622	0.479164	0.186068
	34.5534	51.4781	61.6382	53.8331		34.4109	57.8975	64.3651	55.4707		34.5366	47.5688	53.2146	45.1225		34.5003	54.5099	5.84965						36.2558	0.226369	0.267805	0.408304	36.1319	0.367679	0.484793	0.471642	35.9503	0.792135	0.715737	0.64094		36.1729	0.486156	0.18432
	35.184	50.961	61.9047	53.113		35.1355	57.1036	64.7458	53.5324		35.2602	50.2587	53.9499	43.7048		35.1932	54.3638	5.93135						36.9819	0.229564	0.276729	0.407284	36.8603	0.370415	0.490994	0.467403	36.5809	0.803864	0.763003	0.642231		36.8863	0.494609	0.191772
	35.8147	51.0049	61.5953	52.7864		35.8598	57.1496	63.8002	52.7425		35.9843	51.8747	54.2851	44.0357		35.8862	54.3638	5.56148						37.7078	0.238447	0.278276	0.418308	37.585	0.376373	0.491216	0.476415	37.2115	0.809653	0.747231	0.659025		37.5981	0.499438	0.189284
	36.4453	50.9863	60.8256	51.4058		36.5868	57.1537	64.7088	53.7521		36.7082	52.5679	55.5304	44.3052		36.5801	54.5818	5.60181						38.435	0.242454	0.279214	0.420783	38.3092	0.381398	0.491257	0.476932	38.4728	0.811963	0.777923	0.666131		38.4003	0.50534	0.193773
	37.0759	51.83	60.1291	51.9997		37.3127	56.2046	63.7742	54.059		37.4345	53.8344	56.0768	43.7343		37.2744	54.6269	5.30056						39.1589	0.241206	0.28027	0.43307	39.0336	0.384737	0.499452	0.488604	39.1034	0.814663	0.761413	0.682071		39.111	0.509498	0.192307
	37.7065	51.5121	60.1182	52.6957		38.0374	57.5673	64.8697	54.0315		38.1628	54.7528	56.9821	45.1128		37.9689	55.2936	5.26604						39.8831	0.253182	0.27933	0.437109	39.7578	0.378075	0.491886	0.466945	39.734	0.80427	0.778269	0.688277		39.8218	0.508594	0.192755
	38.3369	52.8613	61.5865	54.5287		38.7616	59.127	66.9093	55.051		38.8872	56.7663	54.0262	45.7192		38.6619	56.2862	5.60116						40.6069	0.263913	0.284905	0.441082	40.4817	0.393488	0.501579	0.478022	40.3646	0.823371	0.772275	0.681307		40.5324	0.515549	0.190527
	39.5978	52.4592	62.6135	54.8954		39.4859	57.1857	67.9126	55.6948		39.6109	58.0713	53.447	46.4287		39.5649	56.5231	5.78175						41.3308	0.272099	0.288764	0.448593	41.2061	0.40224	0.513288	0.490363	40.9952	0.818962	0.773307	0.695718		41.2432	0.522593	0.188318
	40.2281	54.5126	61.5551	55.6054		40.2098	60.3799	68.4365	57.6024		40.3354	58.0323	56.0744	46.2717		40.2578	57.6078	5.62885						42.0553	0.269748	0.286676	0.449077	41.9306	0.394475	0.507356	0.491787	41.6258	0.820916	0.776282	0.692357		41.9543	0.520964	0.189953
	40.8585	55.0534	63.0419	57.2097		40.9342	59.5342	68.0193	58.2653		41.0591	54.7359	57.2305	46.8579		40.9506	57.772	5.50217						43.0533	0.405681	0.382521	0.534247	42.6581	0.662482	0.667393	0.63112	42.2565	0.835128	0.801118	0.698287		42.7845	0.62422	0.148664
	41.4888	55.5267	62.7626	57.4732		41.6592	59.5145	66.2152	57.6641		41.7831	55.8755	58.7509	47.423		41.6437	57.9118	4.89732						43.7783	0.387027	0.380554	0.541538	43.39	0.556342	0.670208	0.64027	43.5185	1.01288	1.10042	1.02738		43.5888	0.701846	0.261529
	42.1191	54.7502	62.2199	57.4815		42.3844	60.9651	67.2837	57.6624		42.7792	41.4118	60.2587	48.1446		42.4276	56.6864	7.34545						44.5033	0.337605	0.346769	0.498226	44.1164	0.472414	0.626437	0.579435	44.1508	0.934587	1.04894	0.968693		44.301	0.6459	0.256299
	42.7495	55.1161	64.6121	58.1649		43.1121	100.703	34.3046	71.1378		43.5065	36.3016	59.9595	48.5235		43.1227	58.7581	18.7645						45.2275	0.303763	0.315191	0.412799	44.8411	0.435164	0.577969	0.496481	44.7826	0.876205	0.958029	0.888759		45.0127	0.584929	0.242235
	44.0113	83.7038	78.7501	64.308		43.8442	83.9217	35.6619	71.2519		44.2308	33.0725	58.0875	62.219		44.0288	63.4418	17.7959						45.9522	0.283002	0.302691	0.422793	45.5686	0.412263	0.508218	0.475522	45.4146	0.813102	0.866188	0.808649		45.7251	0.543603	0.2136
	44.6427	74.7325	74.074	59.4864		44.5693	75.7345	36.186	69.8778		44.9555	30.8221	52.1813	60.0565		44.7225	59.239	15.7583						46.6808	0.270911	0.290842	0.41429	46.2928	0.402661	0.496898	0.457802	46.045	0.77579	0.793544	0.747922		46.4376	0.51674	0.193222
	45.2745	68.6064	70.059	55.1196		45.2959	68.6564	35.4943	65.8892		45.6798	30.0313	52.4677	55.6844		45.4167	55.7787	13.8336						47.4053	0.272615	0.289274	0.401821	47.0225	0.373655	0.490824	0.442092	47.3059	0.724729	0.705994	0.672563		47.2411	0.485952	0.165357
	45.9048	61.4716	65.2316	52.3773		46.0209	64.8032	35.1313	62.4198		46.409	29.0611	49.9884	53.0238		46.1116	52.612	12.2469
	46.5352	60.4904	62.616	50.2445		46.747	61.4348	34.8061	60.1891		47.1334	28.2313	47.9084	50.4715		46.8052	50.7102	11.5885
	47.1658	56.7483	60.7282	49.8005		47.4776	60.6779	31.909	57.2071							47.3217	52.8452	10.0445

## Sheet: Ccl Caco Hordenine
Caco-2 - relative capacitance [%]	time (hours)						time (hours)						time (hours)							mean	mean	standard deviation		Caco-2 - relative capacitance [%]	time (hours)						time (hours)						time (hours)							tim [h]	mean	standard deviation
Hordenine	Transport 3				mean	standard deviation	Transport 2				mean	standard deviation	Transport 1				mean	standard deviation		time [h]				DMSO	Transport 3				mean	standard deviation	Transport 1				mean	standard deviation	Transport 2				mean	standard deviation		mean
0	4.33308e-06	1	1	1	1	0	0	1	1	1	1	0	0	1	1	1	1	0		1.44436e-06	1	0		0	4.33308e-06	1	1	1	1	0	0	1	1	1	1	0	0	1	1	1	1	0		1.44436e-06	1	0
1							0.0308		0.858911	0.94075	0.89983	0.0409193	0.0117	0.79175	0.930366	0.870948	0.864355	0.0567816		0.02125	0.878545	0.05391		1		0.978118	0.968228	0.965582	0.970642	0.00539504	0.355	1	1	1	0.862132	0.0705045	0.35	0.87639	0.88419	0.838741	0.866441	0.0198433		0.3525	0.945694	0.0585251
2	1.13759	0.920564	0.930218	0.934413	0.928398	0.0057982	0.9614		0.835753	0.902342	0.869047	0.0332947	0.7622	0.80924	0.917211	0.825861	0.85077	0.0474678		0.953729	0.88445	0.0484114		2	1.13759	0.961843	0.939894	0.905535	0.935757	0.0231731	1.2689	0.924651	0.89814	0.763606	0.926561	0.0342528	1.3178	0.88154	0.876956	0.785942	0.848146	0.0440247		1.24143	0.882012	0.0629198
3	1.77283	0.913096	0.92543	0.921783	0.920103	0.00517339	1.7233	0.841999	0.817467	0.894191	0.851219	0.0319937	1.7231	0.794141	0.88851	0.868694	0.850448	0.0406286		1.73974	0.873924	0.0443478		3	1.77283	0.974032	0.936329	0.901687	0.937349	0.0295435	2.0008	0.960814	0.892308		0.897217	0.0157149	2.0492	0.911909	0.888005		0.899957	0.0119516		1.94094	0.923583	0.0315171
4	2.40401	0.89985	0.913726	0.92076	0.911445	0.00868743	2.6244	0.858741	0.79741	0.841937	0.832696	0.025877	2.6119	0.8249	0.897641	0.890082	0.870874	0.0326548		2.54677	0.871672	0.0404686		4	2.40401	0.965448	0.936018	0.902696	0.934721	0.0256349	2.9083	0.912932	0.881502		0.765491	0.1963		0.915604	0.897865	0.867358	0.893609	0.0199252		2.65616	0.909928	0.0287718
5	3.03435	0.909615	0.920417	0.917942	0.915991	0.00462062	3.3694	0.836205	0.797209	0.837813	0.823742	0.0187734	3.3489	0.806756	0.911458	0.875095	0.864436	0.043404		3.25088	0.868057	0.0466629		5	3.03435	0.925834	0.89506	0.877778	0.899557	0.0198747	3.6475	0.927697	0.879495	0.489279	0.86325	0.0832208	3.6781	0.956498	0.907662	0.887294	0.917151	0.0290386		3.45332	0.860733	0.133583
6	4.444	0.860672	0.902117	0.888775	0.883855	0.0172739	4.1053	0.860473	0.819914	0.854507	0.844965	0.0178804	4.0869	0.828436	0.932598	0.883309	0.881448	0.0425442		4.21207	0.870089	0.0335552		6	4.444	0.930872	0.904822	0.891212	0.908968	0.0164543	4.3828	0.940236	0.90185	0.747663	0.899082	0.080273	4.4133	1.01507	0.934493	0.893527	0.947697	0.0504903		4.41337	0.906638	0.0666321
7	5.07434	0.864385	0.90114	0.886026	0.88385	0.0150835	4.8381	0.864832	0.856371	0.880231	0.867145	0.00987703	4.8186	0.847517	0.968279	0.885657	0.900484	0.0504036		4.91035	0.883826	0.0337706		7	5.07434	0.949296	0.913266	0.907487	0.92335	0.0184978	5.1169	0.976948	0.93169	0.788607	0.938439	0.0638317	5.1442	1.07825	0.950905	0.913137	0.980763	0.0706342		5.11181	0.934398	0.0714005
8	5.70468	0.870656	0.903928	0.89273	0.889105	0.0138232	5.5714	0.892991	0.883832	0.916664	0.897829	0.0138331	5.5497	0.889171	1.01052	0.881154	0.926947	0.059183		5.60859	0.904627	0.0394564		8	5.70468	0.953723	0.930179	0.939144	0.941015	0.00970261	5.8483	1.00686	0.955233	0.85323	0.806914	0.0705388	5.8761	1.05974	0.956142	0.909307	0.975063	0.0628544		5.80969	0.951506	0.0546352
9	6.33502	0.888147	0.919378	0.900715	0.902747	0.012831	6.5289	0.856723	0.841436	0.863961	0.85404	0.00938924	6.6311	0.846483	0.967653	0.904308	0.906148	0.0494847		6.49834	0.887645	0.0383025		9	6.33502	0.968429	0.955085	0.97121	0.964908	0.00703797	6.8133	0.732913	0.901849	0.78598	0.835191	0.0704389	6.9544	1.0565	0.936015	0.912662	0.968392	0.0630263		6.70091	0.913405	0.09312
10	6.96564	0.892036	0.92555	0.911083	0.909556	0.0137247	7.2656	0.84456	0.824876	0.860699	0.843379	0.0146484	7.36	0.851235	0.949147	0.900157	0.90018	0.0399727		7.19708	0.884372	0.03901		10	6.96564	0.889495	0.882826	0.90772	0.893347	0.0105212	7.5536	0.735844	0.891201	0.878527	0.835968	0.0677152	7.6792	1.10407	0.961572	0.940275	1.00197	0.0727148		7.39948	0.91017	0.0907236
11	8.28575	0.87259	0.868653	0.84335	0.861531	0.012956	8.0061	0.876027	0.830468	0.870321	0.858939	0.0202665	8.0828	0.878105	0.963228	0.905642	0.915658	0.0354657		8.12488	0.878709	0.0359982		11	8.28575	0.894219	0.880204	0.873887	0.88277	0.00849635	8.2936	0.762577	0.925939	0.819386	0.974787	0.123862	8.4019	1.15621	0.995564	0.964487	1.03875	0.0840176		8.32708	0.919164	0.106871
12	8.91693	0.884693	0.871049	0.846289	0.867344	0.0158956	8.7456	0.90872	0.868442	0.898194	0.891785	0.0170563	8.8061	0.899013	0.993229	0.918724	0.936988	0.0405739		8.82288	0.898706	0.0395258		12	8.91693	0.895931	0.890107	0.905471	0.89717	0.00633313	9.0311	0.832982	0.956633	1.13475	0.949721	0.0388096	9.1256	1.25656	1.00738	0.975675	1.07987	0.125606		9.02454	0.983942	0.126457
13	9.54784	0.906452	0.848834	0.855935	0.870407	0.0256521	9.4825	0.943047	0.901809	0.918512	0.921123	0.0169364	9.5292	0.908419	1.01708	0.916811	0.947438	0.0493661		9.51985	0.912989	0.0463609		13	9.54784	0.910792	0.913204	0.937008	0.920335	0.0118308	9.7683	0.922416	1.00461	0.922142	0.999573	0.0223193	9.8481	1.34514	1.02042	1.00659	1.12405	0.156436		9.72141	0.998035	0.129575
14	10.1787	0.928737	0.85836	0.868911	0.885336	0.03099	10.2197	0.979843	0.936336	0.946264	0.954148	0.0186161	10.2519	0.914655	1.03088	0.930868	0.9588	0.051395		10.2168	0.932761	0.0494401		14	10.1787	0.93107	0.937035	0.96872	0.945608	0.0165227	10.5047	0.97539	1.02923	0.994096	1.04108	0.00389086	10.5711	1.40773	1.01673	1.01877	1.14774	0.18384		10.4182	1.03097	0.137206
15	10.8096	0.946062	0.86166	0.87659	0.894771	0.036777	10.9564	1.01162	0.962867	0.959924	0.978137	0.0237061	10.9747	0.934865	1.04953	0.934845	0.97308	0.0540584		10.9136	0.948663	0.055396		15	10.8096	0.94206	0.955777	1.00113	0.966322	0.0252411	11.2431	1.03568	1.04469	1.04288	1.06476	0.00942273	11.2944	1.44182	1.03298	1.03734	1.17072	0.191708		11.1157	1.05937	0.139993
16	11.4445	0.97043	0.867144	0.882771	0.906782	0.045456	11.6947	1.04606	0.969507	0.969466	0.995011	0.0360966	11.6989	0.960668	1.05425	0.940536	0.985151	0.049546		11.6127	0.962314	0.0591565		16	11.4445	0.95336	0.978941	1.04027	0.990859	0.0364699	11.9803	1.06669	1.05238	1.07521	1.08875	0.0146333	12.0225	1.45159	1.02813	1.04984	1.17652	0.194705		11.8158	1.07738	0.137602
17	12.0759	0.982284	0.869749	0.897463	0.916499	0.0478733	12.4317	1.07143	0.970564	0.970122	1.00404	0.0476552	12.4275	0.979778	1.03532	0.94097	0.985357	0.0387214		12.3117	0.968632	0.0586331		18	12.7091	0.96371	1.01002	1.07001	1.01458	0.0435154	12.7061	1.10928	1.07625	1.08072	1.083	0.0232551	12.7464	1.43444	1.01905	1.0456	1.16636	0.189869		12.7205	1.0899	0.128684
18	12.7091	0.996078	0.873372	0.89881	0.922754	0.0528784	13.1581	1.08322	0.959134	0.957583	0.99998	0.0588647	13.1506	0.991823	1.03444	0.945675	0.990645	0.0362465		13.0059	0.971126	0.0609055		19	13.972	0.978053	1.03384	1.08984	1.03391	0.0456352	13.4314	1.1157	1.06963	1.06366	1.09447	0.0364222	13.4697	1.42174	1.02429	1.04585	1.16396	0.18249		13.6244	1.09362	0.121863
19	13.972	1.01204	0.885221	0.909269	0.93551	0.0549987	13.8833	1.08559	0.944949	0.953592	0.994709	0.0643568	13.8731	0.985479	1.00906	0.942611	0.979049	0.0275053		13.9095	0.969756	0.0571693		20	14.6035	0.970281	1.02654	1.07095	1.02259	0.0411931	14.1567	1.1444	1.08045	1.05856	1.08184	0.0541889	14.1925	1.40079	1.01857	1.03976	1.15304	0.175401		14.3176	1.09003	0.118782
20	14.6035	1.01698	0.88755	0.917107	0.940546	0.0553783	14.6083	1.08806	0.926178	0.946101	0.986779	0.0720763	14.5964	0.993338	0.995337	0.933672	0.974116	0.0286098		14.6027	0.967147	0.058372		21	15.2349	0.980034	1.03175	1.08851	1.03343	0.0443015	14.8847	1.15262	1.07189	1.02101	1.08196	0.0709788	14.9158	1.39409	1.01721	1.03035	1.14721	0.174647		15.0118	1.0875	0.118211
21	15.2349	1.00832	0.891108	0.901276	0.933568	0.0530201	15.3364	1.0731	0.892329	0.942602	0.969344	0.0761827	15.3206	0.981	0.986021	0.932135	0.966385	0.0243052		15.2973	0.956432	0.0577184		22	15.8664	0.983646	1.03108	1.084	1.03291	0.0409896	15.6081	1.17291	1.07329	0.999694	1.06441	0.0817155	15.6397	1.37178	1.0094	1.0194	1.13353	0.168519		15.7047	1.0828	0.115729
22	15.8664	0.993841	0.893004	0.897851	0.928232	0.0464351	16.0597	1.07599	0.874799	0.93355	0.961446	0.0844703	16.0436	0.976089	0.971168	0.933789	0.960349	0.0188879		15.9899	0.950009	0.0587655		23	16.4979	0.990747	1.03062	1.08687	1.03608	0.0394332	16.3317	1.16627	1.06077	0.966205	1.0484	0.0932773	16.3633	1.37348	1.00265	1.01758	1.13124	0.171402		16.3976	1.07724	0.118863
23	16.4979	0.981331	0.888208	0.898012	0.922517	0.0417798	16.7831	1.05434	0.863083	0.925083	0.947501	0.079673	16.7675	0.957439	0.962872	0.930389	0.950233	0.0142063		16.6828	0.940084	0.0540426		24	17.129	0.995514	1.03309	1.0799	1.03617	0.0345197	17.0547	1.16285	1.04799	0.934365	1.03855	0.10189	17.0864	1.36505	0.995787	1.01329	1.12471	0.170098		17.09	1.06976	0.120319
24	17.129	0.988235	0.889721	0.907754	0.92857	0.0428267	17.5064	1.05733	0.854569	0.913816	0.941904	0.0851247	17.4903	0.943195	0.945456	0.92626	0.938304	0.00856635		17.3752	0.936259	0.0555244		25	17.76	0.997304	1.03172	1.07814	1.03572	0.033123	17.7778	1.15915	1.04653	0.909958	0.88801	0.0675877	17.8106	0.958199	0.908309	0.877264	0.914591	0.0333391		17.7828	0.996286	0.0868051
25	17.76	0.997618	0.899134	0.906332	0.934362	0.0448255	18.2739	1.19095	0.800942	0.825288	0.939059	0.178389	18.3214	0.752877	0.86336	0.90877	0.841669	0.0654655		18.1184	0.90503	0.121313		26	19.022	0.887596	0.855008	0.851678	0.86476	0.0162044	18.5589	0.938951	0.932581	0.792497	0.874269	0.0902672	18.6428	0.967518	0.897372	0.854599	0.906496	0.0465482		18.7412	0.886422	0.0512254
26	19.022	0.855215	0.836386	0.868382	0.853328	0.0131303	19.0106	0.896867	0.807468	0.801732	0.835356	0.0435579	19.0472	0.777861	0.850457	0.884978	0.837765	0.044642		19.0266	0.84215	0.0376516		27	19.8481	0.899365	0.876584	0.868385	0.881445	0.0131063	19.2825	0.958201	0.915601	0.749003	0.858963	0.119408	19.3667	1.05076	0.917469	0.880422	0.949549	0.0731451		19.4991	0.901754	0.0755478
27	19.8481	0.85531	0.825243	0.857461	0.846005	0.014707	19.8569	0.891432	0.847077	0.80937	0.849293	0.0335384	19.7706	0.811478	0.859005	0.887938	0.852807	0.0315208		19.8252	0.849368	0.0280347		28	20.4785	0.91853	0.893025	0.894873	0.902143	0.0116123	20.1342	0.982621	0.896729	0.69754	0.858609	0.123841	20.0944	1.13321	0.932442	0.900772	0.98881	0.102925		20.2357	0.916639	0.106038
28	20.4785	0.867644	0.833137	0.861273	0.854018	0.0149922	20.5883	0.842636	0.791509	0.812564	0.81557	0.0209805	20.4983	0.850728	0.886028	0.896661	0.877806	0.0196326		20.5217	0.849131	0.0317432		29	21.1088	0.932651	0.913617	0.929377	0.925215	0.00830901	20.8658	0.993114	0.888496	0.694217	0.91334	0.142902	20.8497	1.24808	0.961792	0.924316	1.04473	0.144603		20.9414	0.942851	0.134291
29	21.1088	0.909736	0.85189	0.875242	0.878956	0.0237613	21.3211	0.885009	0.80833	0.834687	0.842676	0.0318096	21.2639	0.890145	0.905681	0.920473	0.905433	0.0123825		21.2313	0.875688	0.0351902		30	21.7394	0.949683	0.937392	0.966368	0.951148	0.0118748	21.6014	1.07807	0.932362	0.729588	0.969901	0.160984	21.5908	1.39034	0.992917	0.961006	1.11475	0.195302		21.6439	0.99308	0.16495
30	21.7394	0.93329	0.859951	0.901757	0.898333	0.0300382	22.0556	0.936646	0.819652	0.846123	0.867474	0.0500916	21.9961	0.927977	0.917332	0.931266	0.925525	0.00594686		21.9304	0.89711	0.0413685		31	22.37	0.969868	0.956763	1.006	0.977545	0.0208229	22.3333	1.16291	0.977973	0.768825	1.01554	0.151163	22.3231	1.50591	1.03388	0.987543	1.17578	0.234202		22.3421	1.04107	0.190128
31	22.37	0.966373	0.874413	0.922518	0.921101	0.0375556	22.7875	0.966475	0.842064	0.86015	0.889563	0.0548837	22.7283	0.956317	0.932857	0.946807	0.945327	0.00963436		22.6286	0.918664	0.0450155		32	23.0006	0.985244	0.987714	1.04065	1.00454	0.025556	23.0653	1.21315	0.987359	0.846105	1.04054	0.147564	23.055	1.58008	1.0562	1.01917	1.21848	0.256135		23.0403	1.07952	0.19844
32	23.0006	0.98719	0.887281	0.931735	0.935402	0.0408699	23.5206	0.977054	0.850442	0.88001	0.902502	0.0540808	23.4611	0.970909	0.940409	0.961406	0.957575	0.0127427		23.3274	0.931826	0.0458008		33	23.6313	0.990529	0.98628	1.07373	1.01685	0.0402618	23.7983	1.2384	0.999071	0.884157	0.834485	0.102686	23.7944	1.06043	0.980386	0.942498	0.994439	0.0491617		23.7413	1.01728	0.0946502
33	23.6313	1.00553	0.886202	0.943974	0.945237	0.0487254	24.3836	0.874609	0.833189	0.872608	0.860135	0.0190712	24.24	0.805321	0.924121	0.953623	0.894355	0.0640985		24.085	0.899909	0.0592		34	24.8925	0.882705	0.86598	0.865696	0.87146	0.0079518	24.6617	0.917968	0.89565	0.689837	0.834079	0.103457	24.5658	1.12882	0.953551	0.922202	1.00152	0.0909148		24.7067	0.90249	0.106877
34	24.8925	0.895642	0.81666	0.867341	0.859881	0.0326731	25.1156	0.822664	0.804736	0.816944	0.814781	0.00747725	24.9697	0.837733	0.923006	0.935197	0.898645	0.0433582		24.9926	0.857769	0.0466429		35	25.7253	0.889448	0.871627	0.873198	0.878091	0.00805623	25.3919	0.927234	0.885209	0.689795	0.893529	0.115114	25.2892	1.30146	0.988472	0.954005	1.08131	0.156303		25.4688	0.931161	0.152737
35	25.7253	0.847639	0.81687	0.844096	0.836202	0.0137459	25.8433	0.864252	0.822712	0.844408	0.843791	0.0169639	25.6931	0.894968	0.928933	0.938879	0.920927	0.0187992		25.7539	0.866973	0.0417351		36	26.356	0.910738	0.891289	0.902498	0.901508	0.00797092	26.1178	1.01464	0.927192	0.738759	0.956261	0.136131	26.0136	1.47247	1.02795	0.992862	1.16443	0.218291		26.1625	0.986489	0.190168
36	26.356	0.869147	0.821315	0.85782	0.849427	0.0204093	26.5697	0.899074	0.834528	0.870212	0.867938	0.0263997	26.4183	0.951635	0.958451	0.96361	0.957899	0.00490435		26.448	0.891755	0.0512231		37	26.9863	0.929779	0.933234	0.931596	0.931537	0.001411	26.8419	1.11023	0.97936	0.77919	1.00819	0.147951	26.7397	1.64801	1.07907	1.05303	1.26004	0.274546		26.856	1.04928	0.231548
37	26.9863	0.901271	0.828115	0.870847	0.866745	0.0300064	27.2942	0.939551	0.863193	0.893312	0.898685	0.0314037	27.1439	1.01692	0.988632	0.99526	1.00027	0.0120789		27.1415	0.9219	0.0625975		38	27.6166	0.949486	0.966794	0.970537	0.962272	0.00916954	27.5658	1.18351	1.01943	0.821632	1.04661	0.15284	27.4644	1.87473	1.14113	1.18155	1.39914	0.336699		27.5489	1.1232	0.289024
38	27.6166	0.923454	0.83954	0.886934	0.883309	0.0343535	28.0181	0.969574	0.881866	0.907846	0.919762	0.0367847	27.8686	1.07553	1.01629	1.01839	1.03674	0.0274436		27.8344	0.946603	0.0733416		39	28.2473	0.96526	1.0099	1.02789	1.00101	0.0263272	28.29	1.21705	1.07651	0.846265	1.08858	0.132515	28.1908	2.03686	1.22097	1.22523	1.49435	0.383615		28.2427	1.18066	0.326527
39	28.2473	0.950722	0.858191	0.905278	0.90473	0.0377779	28.7417	1.00781	0.908196	0.944903	0.953635	0.0411315	28.5953	1.13065	1.05504	1.05166	1.07912	0.0364676		28.5281	0.979161	0.0829291		40	28.8779	0.990455	1.04205	1.08196	1.03815	0.0374589	29.0133	1.24515	1.09949	0.921108	1.09458	0.12046	28.9161	2.06056	1.25375	1.22273	1.51235	0.387851		28.9358	1.21303	0.318878
40	28.8779	0.995843	0.870825	0.93032	0.932329	0.051058	29.4661	1.02089	0.917995	0.95934	0.966074	0.0422754	29.3206	1.16028	1.07546	1.09686	1.11086	0.036017		29.2215	1.00309	0.088851		41	30.1391	1.0242	1.10391	1.17495	1.10102	0.0615755	29.7428	1.23206	1.11297	0.938713	1.11975	0.124366	29.6411	2.3053	1.28582	1.25127	1.61413	0.488934		29.841	1.26991	0.380837
41	30.1391	1.06798	0.90457	0.955136	0.975895	0.0683078	30.2092	1.02766	0.910213	0.968232	0.968701	0.0479485	30.0458	1.19618	1.10458	1.11058	1.13712	0.0418374		30.1314	1.02724	0.0946065		42	30.7697	1.033	1.13369	1.21244	1.12638	0.0734419	30.4806	1.24713	1.16108	0.951029	1.10926	0.112768	30.3681	2.29237	1.31448	1.27102	1.62596	0.47156		30.5395	1.29069	0.37052
42	30.7697	1.09423	0.923351	0.980046	0.999207	0.0710629	30.9328	1.02157	0.90671	0.974256	0.96751	0.0471317	30.7739	1.20786	1.12006	1.12723	1.15172	0.0398054		30.8255	1.03948	0.0970466		43	31.4003	1.0355	1.18098	1.25731	1.15793	0.0920079	31.2044	1.21251	1.16289	0.952372	1.08723	0.111352	31.0939	2.30816	1.30491	1.31069	1.64125	0.471578		31.2329	1.30281	0.372632
43	31.4003	1.1036	0.922519	0.981672	1.0026	0.0753913	31.6567	1.00066	0.897485	0.967234	0.955125	0.042981	31.4983	1.21714	1.12296	1.15857	1.16622	0.038826		31.5184	1.04132	0.105781		44	32.0309	1.03618	1.20641	1.28906	1.17722	0.105283	31.9292	1.18925	1.14012	0.932333	1.07241	0.107491	31.8183	2.28479	1.32255	1.29648	1.63461	0.459874		31.9261	1.29969	0.368455
44	32.0309	1.12403	0.931663	0.995702	1.01713	0.0799828	32.3808	0.985777	0.891011	0.963048	0.946612	0.0403957	32.2236	1.21502	1.13384	1.1776	1.17548	0.0331735		32.2118	1.04641	0.110463		45	32.6616	1.04247	1.22088	1.30983	1.19106	0.111169	32.6533	1.16291	1.13295	0.921386	1.04907	0.108992	32.5436	2.25699	1.31411	1.29006	1.62039	0.450256		32.6195	1.29462	0.361878
45	32.6616	1.14516	0.941523	1.00623	1.03097	0.0849572	33.105	0.960328	0.876712	0.936678	0.924573	0.0351929	32.9475	1.21109	1.14695	1.19918	1.18574	0.0278576		32.9047	1.04709	0.120728		46	33.2922	1.05093	1.22453	1.33126	1.20224	0.115525	33.3767	1.13957	1.11187	0.895762	1.03965	0.110062	33.2672	2.12043	1.32338	1.30172	1.58184	0.380938		33.312	1.27772	0.327011
46	33.2922	1.1658	0.963136	1.02052	1.04982	0.0852899	33.8286	0.943449	0.87011	0.928599	0.914052	0.0316583	33.6711	1.17083	1.14138	1.20749	1.17323	0.0270428		33.5973	1.0457	0.119192		47	34.5534	1.04769	1.21065	1.38909	1.21581	0.139424	34.1003	1.12361	1.11117	0.88416	1.03603	0.111826	33.9906	2.0919	1.31796	1.30822	1.57269	0.367155		34.2148	1.27605	0.323455
47	34.5534	1.1965	0.974838	1.02733	1.06622	0.0945822	34.5525	0.918171	0.870367	0.924598	0.904379	0.0241925	34.395	1.15171	1.14475	1.20837	1.16828	0.0284942		34.5003	1.04629	0.123504		48	35.184	1.03925	1.23881	1.40314	1.22707	0.14879	34.8242	1.12777	1.1017	0.878598	1.04095	0.106897	34.7147	2.06024	1.32107	1.3094	1.56357	0.351229		34.9076	1.27555	0.316588
48	35.184	1.20456	0.990048	1.03335	1.07599	0.092619	35.2761	0.906696	0.854253	0.93238	0.897776	0.032513	35.1194	1.13253	1.14785	1.20478	1.16172	0.0310833		35.1932	1.04516	0.12498		49	35.8147	1.0449	1.21249	1.39514	1.21751	0.143032	35.5483	1.1382	1.09255	0.892085	1.01874	0.104104	35.4397	1.98196	1.30722	1.31817	1.53578	0.315527		35.6009	1.26475	0.292815
49	35.8147	1.21713	0.99758	1.02355	1.07942	0.0979491	36.0003	0.896932	0.851058	0.919725	0.889238	0.0285561	35.8439	1.13016	1.1414	1.18745	1.153	0.0247838		35.8863	1.04055	0.126591		50	36.4453	1.03628	1.22936	1.43282	1.23282	0.161902	36.2719	1.09931	1.08517	0.871742	1.01522	0.103594	36.1642	2.07787	1.29301	1.29756	1.55615	0.368919		36.2938	1.26923	0.326365
50	36.4453	1.22848	0.999678	1.02114	1.0831	0.103174	36.7242	0.882253	0.851608	0.925497	0.886453	0.030311	36.5694	1.11505	1.12399	1.17906	1.13937	0.0283052		36.5796	1.03631	0.126006		51	37.0759	1.04549	1.21281	1.4236	1.2273	0.154702	36.9983	1.09579	1.0809	0.868967	1.01086	0.10142	36.8922	2.06162	1.27724	1.24567	1.52818	0.37742		36.9888	1.2569	0.321449
51	37.0759	1.22609	1.0038	1.0191	1.08299	0.101373	37.4506	0.880836	0.851926	0.93157	0.88811	0.0329188	37.2967	1.09703	1.10507	1.1616	1.12124	0.0287326		37.2744	1.03078	0.120345		52	37.7065	1.04571	1.22727	1.43933	1.23744	0.160857	37.7242	1.08873	1.07623	0.86761	1.00745	0.104866	37.6169	2.02122	1.27726	1.27339	1.52396	0.351621		37.6825	1.25742	0.312
52	38.3369	1.22975	1.01641	1.03667	1.09428	0.096152	38.1789	0.872745	0.848191	0.935424	0.885453	0.036729	38.0214	1.09214	1.09894	1.11923	1.10344	0.0115078		38.1791	1.02772	0.117089		53	38.3369	1.04678	1.23801	1.45462	1.24647	0.166608	38.4511	1.10718	1.05265	0.862529	1.01679	0.111332	38.3414	1.93085	1.27183	1.27232	1.49167	0.310548		38.3765	1.24853	0.290077
53	38.9672	1.20787	1.01103	1.02511	1.08134	0.0896583	38.9031	0.869324	0.848288	0.945483	0.887698	0.041753	38.7456	1.08444	1.08075	1.10563	1.09027	0.0109664		38.872	1.01977	0.109707		54	38.9672	1.04529	1.22999	1.42528	1.23352	0.155151	39.175	1.12002	1.06813	0.862222	1.00915	0.123224	39.0656	1.97438	1.27209	1.22871	1.49173	0.341748		39.0693	1.24735	0.297952
54	39.5978	1.18522	1.01549	1.02487	1.07519	0.0778942	39.6269	0.8603	0.852453	0.940278	0.884344	0.039681	39.47	1.08058	1.07678	1.09147	1.08294	0.00622567		39.5649	1.01416	0.104863		55	39.5978	1.04011	1.25989	1.43389	1.24463	0.161119	39.8989	1.12514	1.06379	0.838522	0.997455	0.108299	39.7897	1.99794	1.26552	1.22077	1.49474	0.356281		39.7621	1.24951	0.308769
55	40.2281	1.18766	1.01278	1.03092	1.07712	0.0785138	40.3514	0.854531	0.854345	0.941187	0.883354	0.0408938	40.1939	1.075	1.07488	1.08934	1.07974	0.00678875		40.2578	1.0134	0.105287		56	40.2281	1.05196	1.27203	1.41955	1.24785	0.151039	40.6231	1.09351	1.05274	0.846117	0.999625	0.11636	40.5136	1.9098	1.26594	1.19545	1.45706	0.321422		40.4549	1.23412	0.285047
56	40.8585	1.19654	1.0012	1.02247	1.0734	0.0875039	41.075	0.834107	0.863225	0.934043	0.877125	0.0419656	40.9181	1.07502	1.07322	1.08288	1.07704	0.00419489		40.9505	1.00919	0.10894		57	41.4888	1.05594	1.30138	1.43543	1.26425	0.157136	41.3469	1.1047	1.05676	0.837411	1.01634	0.11799	41.2383	1.9487	1.26115	1.20275	1.47087	0.33872		41.358	1.24491	0.296961
57	41.4888	1.20609	1.00312	1.02487	1.07802	0.0909886	41.7992	0.846058	0.863273	0.9495	0.886277	0.0452547	41.6431	1.0756	1.07177	1.08727	1.07822	0.0065926		41.6437	1.01417	0.107867		58	42.1191	1.05458	1.31082	1.4718	1.27907	0.171806	42.0714	1.12455	1.07224	0.852232	0.869609	0.0883841	41.9628	1.07272	1.0244	0.988492	1.02854	0.0345115		42.0511	1.10798	0.171862
58	42.7495	1.20381	1.00904	1.03666	1.08317	0.0860448	42.7956	0.752372	0.907277	0.87008	0.843243	0.0660254	42.3683	0.81133	0.973929	0.985641	0.923633	0.0795543		42.6378	0.950016	0.126384		59	42.7495	0.904502	0.963805	0.963809	0.944039	0.0279566	43.07	0.95348	0.907935	0.747412	0.876794	0.0990765	42.6919	1.17052	1.02564	0.960502	1.05222	0.0877752		42.8371	0.955289	0.105136
59	44.0113	0.885486	0.863013	0.906794	0.885098	0.0178755	43.5225	0.713217	0.879407	0.856665	0.816429	0.0735706	43.0961	0.870045	0.964219	0.970725	0.934996	0.0460043		43.5433	0.878841	0.0705604		60	44.0113	0.942736	1.05748	1.03157	1.01059	0.0491348	43.7944	0.982504	0.903583	0.744294	0.95029	0.117092	43.4231	1.38083	1.07578	1.04223	1.16628	0.15233		43.7429	1.01789	0.16064
60	44.6427	0.945313	0.878764	0.935769	0.919949	0.0293813							43.8283	0.925406	0.984399	0.972664	0.960823	0.0254978		44.2355	0.940386	0.0342691		61	44.6427	0.97211	1.15778	1.11159	1.08049	0.0789242	44.5194	1.07801	0.977707	0.795153	1.03827	0.0965261	44.1489	1.62449	1.13972	1.15141	1.30521	0.225818		44.437	1.112	0.21245
61	45.2745	1.01067	0.915648	0.962836	0.96305	0.0387922	44.2469	0.728954	0.882609	0.889961	0.833841	0.0742272	44.5533	0.983203	0.988719	1.00389	0.991937	0.00874547		44.6916	0.929609	0.0841933		62	45.2745	1.01298	1.26272	1.20943	1.16171	0.107396	45.2436	1.16767	1.01124	0.93591	1.05695	0.114871	44.8753	1.85188	1.22071	1.26418	1.44559	0.287836		45.1311	1.21519	0.252286
62	45.9048	1.07556	0.939527	1.00052	1.0052	0.0556329	44.9714	0.745269	0.927771	0.923078	0.865373	0.0849478	45.28	1.04916	1.03484	1.04166	1.04188	0.00584984		45.3854	0.970819	0.0960841		63	45.9048	1.048	1.37394	1.30816	1.24337	0.140731	45.9692	1.19808	1.05606	0.916708	1.11628	0.1393	45.6006	1.96932	1.26926	1.2748	1.50446	0.328713		45.8249	1.26826	0.284086
63	46.5352	1.13959	0.983846	1.04318	1.05554	0.0641785	45.6958	0.755367	0.953378	0.947449	0.885398	0.0919777	46.005	1.13116	1.05456	1.09102	1.09225	0.0312837		46.0787	1.01106	0.112425		64	46.5352	1.07983	1.51615	1.42139	1.33912	0.187383	46.6969	1.2894	1.11114	0.9483	1.1297	0.129269	46.3256	2.05946	1.33567	1.39973	1.59829	0.327145		46.5192	1.35123	0.304371
64	47.1658	1.19434	1.01682	1.07379	1.09498	0.074006	46.425	0.786857	0.983114	0.984228	0.918066	0.0927802	46.7308	1.16139	1.06366	1.1389	1.12132	0.0417894		46.7739	1.04479	0.115853		65	47.1658	1.09945	1.57997	1.59741	1.42561	0.230742	47.4214	1.28579	1.13408	0.969239			47.0556	2.17881	1.4334	1.42724	1.67982	0.35285		47.2143	1.41171	0.339636
65	47.7964	1.23546	1.04905	1.10733	1.13061	0.0778603	47.1494	0.803322	1.02476	1.01433	0.947473	0.102019	47.4617	1.2068	1.09228	1.17879	1.15929	0.0487463		47.4692	1.07912	0.122822		66	47.7964	1.10965	1.66207	1.73621									47.7825	1.25238	0.860585	1.14562	1.0862	0.165379		47.7895	1.29442	0.310001

[truncated: 2 more sheets: TEER Caco 2, TEER PBCEC]
